# Supplementary material for: Transcriptional and epigenetic changes during tomato yellow leaf curl virus infection in tomato
Source: BMC Plant Biol. 2023 Dec 18;23:651. doi: 10.1186/s12870-023-04534-y (PMC10726652; doi:10.1186/s12870-023-04534-y)
Supplement: Supplementary file 16 — Additional file 16. Datasets. Dataset S1. Total reads from RNAseq, sRNAseq and WGBS-seq. Dataset S2. Gene Set Enrichment Analysis (GSEA) of the differentially expressed genes. Dataset S3. Clustering of the differentially expressed genes. Dataset S4. sRNA-seq statistics. Dataset S5. Differentially expressed tomato siRNA loci (21-, 22- and 24-nt) overlapped with genes at 7 dpi. Dataset S6. Differentially expressed tomato siRNA loci (21-, 22- and 24-nt) overlapped with genes at 14 dpi. Dataset S7. Differentially expressed tomato siRNA loci (21-, 22- and 24-nt) overlapped with genes at 21 dpi. Dataset S8. Differentially expressed tomato siRNA loci (21-, 22- and 24-nt) overlapped with TEs/repeats at 7 dpi. Dataset S9. Differentially expressed tomato siRNA loci (21-, 22- and 24-nt) overlapped with TEs/repeats at 14 dpi. Dataset S10. Differentially expressed tomato siRNA loci (21-, 22- and 24-nt) overlapped with TEs/repeats at 21 dpi. Dataset S11. miRNAs expressed in tomato during TYLCV infection. Dataset S12. Degradome-seq analysis in tomato during TYLCV infection. Dataset S13. Predicted target genes for the sRNAs. Dataset S14. Differentially expressed phasiRNAs in tomato during TYLCV infection. Dataset S15. WGBS statistics. [file 12870_2023_4534_MOESM16_ESM.xlsx]

## Sheet: DatasetS1
Dataset S1. Total reads from RNAseq, sRNAseq and WGBS-seq
	RNA-Seq: Raw read pairs (2x76-nt)					sRNA-Seq: Raw reads (1x50-nt)					WGBS-Seq: Raw read pairs
	2 dpi	7 dpi	14dpi	21 dpi		2 dpi	7 dpi	14dpi	21 dpi		14dpi
Naive_R1	32995443	27560598	30281142	24905360		92162867	77130517	72244634	78985717		nd
Naive_R2	64640210	28936960	58316368	27454644		82325733	80812627	82605905	91637581		nd
Naive_R3	28377685	28058656	30891223	29191795		nd	nd	nd	nd		nd
Mock _R1	33199008	31528047	30911167	43934457		64298548	88147198	88169514	73816406		128686176
Mock _R2	34036367	28920124	33998178	38453989		75149604	64961021	84796067	78618732		136499758
Mock _R3	29709674	29463782	33662120	41167713		nd	nd	nd	nd		nd
TYLCV_R1	28308689	34325652	31509779	33716991		74145818	77628196	74999009	75720534		137255859
TYLCV_R2	32494007	36180219	41152086	34535147		80604119	82137526	66201477	70746164		129137303
TYLCV_R3	32770672	27175266	30003595	30713610		nd	nd	nd	nd		nd
						nd: not determined
	RNA-Seq: % mapped reads pairs
	2 dpi	7 dpi	14dpi	21 dpi
Naive_R1	94.2961	94.131	93.8084	95.0561
Naive_R2	95.0086	93.4399	94.1988	94.8963
Naive_R3	94.5217	93.3235	93.7327	95.1196
Mock _R1	93.7198	92.5351	93.4662	95.0194
Mock _R2	94.2172	94.3542	94.3369	94.3402
Mock _R3	94.1288	94.2414	94.3736	94.6931
TYLCV_R1	93.02	94.3844	93.7638	95.1167
TYLCV_R2	93.9603	94.0084	94.7115	94.8099
TYLCV_R3	94.419	93.1062	94.5984	95.2745

## Sheet: DatasetS2
Dataset S2. Gene Set Enrichment Analysis (GSEA) of the differentially expressed genes
	q-value cut-off: 0.05	TYLCV vs mock
Gene Set Enrichment Analysis (GSEA) MapMan ontology terms	MapMan BIN SIZE	2dpi	7dpi	14dpi	21dpi
1.1 PS.LIGHTREACTION	391	0.21	-0.32	-0.38	-0.32
1.1.1 PS.LIGHTREACTION.PHOTOSYSTEM II	203	0.27	-0.29	-0.36	-0.34
1.1.1.1 PS.LIGHTREACTION.PHOTOSYSTEM II.LHC-II	42	-0.31	-0.36	-0.79	-0.74
1.1.1.2 PS.LIGHTREACTION.PHOTOSYSTEM II.PSII POLYPEPTIDE SUBUNITS	169	0.3	-0.3	-0.3	-0.28
1.1.2 PS.LIGHTREACTION.PHOTOSYSTEM I	76	0.13	0.11	-0.41	-0.38
1.1.2.1 PS.LIGHTREACTION.PHOTOSYSTEM I.LHC-I	23	0.17	0.17	-0.43	-0.43
1.1.2.2 PS.LIGHTREACTION.PHOTOSYSTEM I.PSI POLYPEPTIDE SUBUNITS	49	-0.12	-0.39	-0.45	-0.39
1.1.4 PS.LIGHTREACTION.ATP SYNTHASE	37	0.24	-0.43	-0.49	-0.38
1.1.5 PS.LIGHTREACTION.OTHER ELECTRON CARRIER (OX/RED)	40	-0.28	-0.55	-0.43	-0.35
1.1.5.2 PS.LIGHTREACTION.OTHER ELECTRON CARRIER (OX/RED).FERREDOXIN	16	-0.19	-0.81	-0.38	-0.38
1.1.40 PS.LIGHTREACTION.CYCLIC ELECTRON FLOW-CHLORORESPIRATION	18	0.44	0.17	-0.5	-0.44
1.2 PS.PHOTORESPIRATION	65	-0.23	-0.4	-0.46	-0.4
1.3 PS.CALVIN CYCLE	133	0.22	-0.38	-0.33	-0.36
1.3.2 PS.CALVIN CYCLE.RUBISCO SMALL SUBUNIT	29	0.48	-0.38	-0.17	-0.31
1.3.13 PS.CALVIN CYCLE.RUBISCO INTERACTING	28	0.21	-0.43	-0.39	-0.39
2.1 MAJOR CHO METABOLISM.SYNTHESIS	61	0.23	-0.41	-0.38	-0.46
2.1.2 MAJOR CHO METABOLISM.SYNTHESIS.STARCH	50	-0.2	-0.34	-0.38	-0.46
2.2.2 MAJOR CHO METABOLISM.DEGRADATION.STARCH	87	0.29	-0.17	-0.46	-0.47
4.3.15 GLYCOLYSIS.UNCLEAR/DUALLY TARGETED.PHOSPHO-ENOL-PYRUVATE CARBOXYLASE (PEPC)	15	-0.4	0.4	0.27	0.33
7 OPP	68	-0.31	0.24	0.21	0.31
7.1 OPP.OXIDATIVE PP	55	-0.38	0.29	0.27	0.36
7.1.2 OPP.OXIDATIVE PP.6-PHOSPHOGLUCONOLACTONASE	32	-0.5	0.47	0.44	0.47
10.2.1 CELL WALL.CELLULOSE SYNTHESIS.CELLULOSE SYNTHASE	32	-0.44	0.28	0.22	0.28
10.3 CELL WALL.HEMICELLULOSE SYNTHESIS	65	-0.28	-0.23	-0.28	0.09
10.5.1 CELL WALL.CELL WALL PROTEINS.AGPS	30	-0.4	-0.57	-0.5	-0.63
11.9.2.1 LIPID METABOLISM.LIPID DEGRADATION.LIPASES.TRIACYLGLYCEROL LIPASE	35	0.31	0.49	0.29	0.31
13.1.6.5 AMINO ACID METABOLISM.SYNTHESIS.AROMATIC AA.TRYPTOPHAN	33	-0.18	-0.45	0.15	-0.48
13.2.3.2 AMINO ACID METABOLISM.DEGRADATION.ASPARTATE FAMILY.THREONINE	28	-0.29	-0.29	-0.39	-0.43
13.2.5 AMINO ACID METABOLISM.DEGRADATION.SERINE-GLYCINE-CYSTEINE GROUP	18	-0.39	-0.67	-0.72	-0.67
16.1.1 SECONDARY METABOLISM.ISOPRENOIDS.NON-MEVALONATE PATHWAY	23	0.39	0.22	-0.52	-0.52
16.1.5 SECONDARY METABOLISM.ISOPRENOIDS.TERPENOIDS	84	0.48	0.32	-0.26	-0.24
16.2.1.8 SECONDARY METABOLISM.PHENYLPROPANOIDS.LIGNIN BIOSYNTHESIS.F5H	19	0.53	0.47	0.16	0.37
16.5.1.1.1 SECONDARY METABOLISM.SULFUR-CONTAINING.GLUCOSINOLATES.SYNTHESIS.ALIPHATIC	24	0.5	0.42	0.17	0.17
16.8 SECONDARY METABOLISM.FLAVONOIDS	188	-0.26	0.27	-0.44	0.18
16.8.1 SECONDARY METABOLISM.FLAVONOIDS.ANTHOCYANINS	29	0.17	-0.21	-0.69	-0.45
16.8.2 SECONDARY METABOLISM.FLAVONOIDS.CHALCONES	18	0.17	-0.22	-0.67	-0.39
17.1.3 HORMONE METABOLISM.ABSCISIC ACID.INDUCED-REGULATED-RESPONSIVE-ACTIVATED	30	-0.3	0.27	0.27	0.43
17.3.1.1.5 HORMONE METABOLISM.BRASSINOSTEROID.SYNTHESIS-DEGRADATION.BRS.METABOLIC REGULATION	15	0.27	0.6	-0.53	0.13
17.3.2.1 HORMONE METABOLISM.BRASSINOSTEROID.SIGNAL TRANSDUCTION.BRI	21	-0.48	0.19	0.67	0.19
17.5 HORMONE METABOLISM.ETHYLENE	253	-0.3	0.36	0.15	0.36
17.5.1 HORMONE METABOLISM.ETHYLENE.SYNTHESIS-DEGRADATION	99	-0.22	0.29	0.15	0.33
17.5.1.2 HORMONE METABOLISM.ETHYLENE.SYNTHESIS-DEGRADATION.1-AMINOCYCLOPROPANE-1-CARBOXYLATE OXIDASE	23	0.3	0.26	0.22	0.26
17.5.2 HORMONE METABOLISM.ETHYLENE.SIGNAL TRANSDUCTION	110	-0.42	0.35	0.17	0.45
17.8 HORMONE METABOLISM.SALICYLIC ACID	127	0.43	0.31	-0.32	-0.11
17.8.1 HORMONE METABOLISM.SALICYLIC ACID.SYNTHESIS-DEGRADATION	127	0.43	0.31	-0.32	-0.11
18 CO-FACTOR AND VITAMINE METABOLISM	145	0.39	-0.39	-0.42	-0.38
19 TETRAPYRROLE SYNTHESIS	221	0.3	-0.24	-0.27	-0.24
20.1.2 STRESS.BIOTIC.RECEPTORS	241	-0.4	0.46	0.44	0.47
20.1.2.1 STRESS.BIOTIC.RECEPTORS.CC-NBS-LRR	17	-0.71	0.76	0.59	0.65
20.1.3 STRESS.BIOTIC.SIGNALLING	44	-0.25	0.41	0.25	0.39
20.1.4 STRESS.BIOTIC.KINASES	19	-0.53	0.47	0.53	0.63
20.1.5 STRESS.BIOTIC.REGULATION OF TRANSCRIPTION	68	-0.34	0.35	0.21	0.38
20.1.7 STRESS.BIOTIC.PR-PROTEINS	181	0.17	0.28	0.28	0.36
20.1.7.3 STRESS.BIOTIC.PR-PROTEINS.PR3/4/8/11 (CHITINASES AND CHITIN BINDING PROTEINS)	27	0.15	0.56	0.3	0.44
20.1.7.6 STRESS.BIOTIC.PR-PROTEINS.PR6 (PROTEINASE INHIBITORS)	40	0.23	0.48	0.43	0.45
20.1.99 STRESS.BIOTIC.MISC	41	-0.29	0.34	0.24	0.24
20.2.1 STRESS.ABIOTIC.HEAT	371	-0.27	0.31	0.23	0.22
20.2.2 STRESS.ABIOTIC.COLD	49	-0.27	0.35	0.45	0.39
23.1 NUCLEOTIDE METABOLISM.SYNTHESIS	47	0.28	-0.43	-0.32	-0.4
23.1.2 NUCLEOTIDE METABOLISM.SYNTHESIS.PURINE	26	0.27	-0.5	-0.38	-0.58
26.4 MISC.BETA 1,3 GLUCAN HYDROLASES	56	-0.29	0.38	0.43	0.43
26.4.1 MISC.BETA 1,3 GLUCAN HYDROLASES.GLUCAN ENDO-1,3-BETA-GLUCOSIDASE	33	-0.27	0.42	0.42	0.36
26.6 MISC.O-METHYL TRANSFERASES	21	0.48	0.1	0.62	-0.29
26.9 MISC.GLUTATHIONE S TRANSFERASES	81	0.43	0.47	0.26	0.3
26.10 MISC.CYTOCHROME P450	260	0.19	0.3	-0.35	0.19
26.12 MISC.PEROXIDASES	62	0.34	0.23	0.31	0.35
26.16 MISC.MYROSINASES-LECTIN-JACALIN	94	-0.22	0.34	0.38	0.39
26.23 MISC.RHODANESE	23	0.7	-0.7	-0.57	-0.61
26.24 MISC.GCN5-RELATED N-ACETYLTRANSFERASE	33	-0.33	0.3	0.15	0.15
27.3.3 RNA.REGULATION OF TRANSCRIPTION.AP2/EREBP, APETALA2/ETHYLENE-RESPONSIVE ELEMENT BINDING PROTEIN FAMILY	146	-0.3	0.23	-0.38	0.32
27.3.4 RNA.REGULATION OF TRANSCRIPTION.AUXIN RESPONSE TRANSCRIPTION FACTOR FAMILY (ARF)	23	-0.61	0.43	0.3	0.43
27.3.5 RNA.REGULATION OF TRANSCRIPTION.ARR	26	0.27	0.38	0.35	0.38
27.3.6 RNA.REGULATION OF TRANSCRIPTION.BASIC HELIX-LOOP-HELIX FAMILY (BHLH)	171	0.32	0.34	0.15	0.32
27.3.11 RNA.REGULATION OF TRANSCRIPTION.C2H2 ZINC FINGER FAMILY	130	-0.34	0.16	0.25	0.32
27.3.21 RNA.REGULATION OF TRANSCRIPTION.GRAS TRANSCRIPTION FACTOR FAMILY	40	-0.43	0.2	0.28	0.5
27.3.22 RNA.REGULATION OF TRANSCRIPTION.HOMEOBOX TRANSCRIPTION FACTOR FAMILY (HB)	93	0.19	0.35	0.26	0.18
27.3.27 RNA.REGULATION OF TRANSCRIPTION.NAC DOMAIN TRANSCRIPTION FACTOR FAMILY	64	-0.5	0.33	0.42	0.42
27.3.32 RNA.REGULATION OF TRANSCRIPTION.WRKY DOMAIN TRANSCRIPTION FACTOR FAMILY	111	-0.3	0.39	0.23	0.31
27.3.52 RNA.REGULATION OF TRANSCRIPTION.GLOBAL TRANSCRIPTION FACTOR GROUP	21	-0.38	0.43	0.52	0.48
27.5 RNA.SILENCING	68	0.21	0.29	0.32	0.22
28.1.3 DNA.SYNTHESIS/CHROMATIN STRUCTURE.HISTONE	87	0.38	-0.52	-0.41	-0.56
29.1 PROTEIN.AA ACTIVATION	116	0.45	-0.48	-0.23	-0.25
29.2.1 PROTEIN.SYNTHESIS.RIBOSOMAL PROTEIN	431	0.62	-0.62	-0.12	-0.55
29.2.1.1 PROTEIN.SYNTHESIS.RIBOSOMAL PROTEIN.PROKARYOTIC	155	0.58	-0.48	-0.32	-0.32
29.2.1.1.1 PROTEIN.SYNTHESIS.RIBOSOMAL PROTEIN.PROKARYOTIC.CHLOROPLAST	67	0.67	-0.69	-0.6	-0.58
29.2.1.1.1.1 PROTEIN.SYNTHESIS.RIBOSOMAL PROTEIN.PROKARYOTIC.CHLOROPLAST.30S SUBUNIT	19	0.79	-0.58	-0.68	-0.68
29.2.1.1.1.2 PROTEIN.SYNTHESIS.RIBOSOMAL PROTEIN.PROKARYOTIC.CHLOROPLAST.50S SUBUNIT	48	0.73	-0.73	-0.56	-0.58
29.2.1.1.3 PROTEIN.SYNTHESIS.RIBOSOMAL PROTEIN.PROKARYOTIC.UNKNOWN ORGANELLAR	78	0.62	-0.5	-0.36	-0.36
29.2.1.1.3.2 PROTEIN.SYNTHESIS.RIBOSOMAL PROTEIN.PROKARYOTIC.UNKNOWN ORGANELLAR.50S SUBUNIT	30	0.63	-0.7	-0.2	-0.5
29.2.1.2 PROTEIN.SYNTHESIS.RIBOSOMAL PROTEIN.EUKARYOTIC	265	0.72	-0.69	0.52	-0.62
29.2.1.2.1 PROTEIN.SYNTHESIS.RIBOSOMAL PROTEIN.EUKARYOTIC.40S SUBUNIT	94	0.79	-0.74	0.49	-0.68
29.2.1.2.2 PROTEIN.SYNTHESIS.RIBOSOMAL PROTEIN.EUKARYOTIC.60S SUBUNIT	172	0.68	-0.65	0.43	-0.6
29.2.1.2.2.518 PROTEIN.SYNTHESIS.RIBOSOMAL PROTEIN.EUKARYOTIC.60S SUBUNIT.L18A	17	0.47	-0.35	0.59	-0.35
29.2.4 PROTEIN.SYNTHESIS.ELONGATION	61	0.56	-0.39	-0.21	-0.15
29.3.3 PROTEIN.TARGETING.CHLOROPLAST	53	-0.09	-0.6	-0.55	-0.51
29.4.1 PROTEIN.POSTRANSLATIONAL MODIFICATION.KINASE	463	-0.34	0.25	0.29	0.32
29.4.1.57 PROTEIN.POSTRANSLATIONAL MODIFICATION.KINASE.RECEPTOR LIKE CYTOPLASMATIC KINASE VII	383	-0.37	0.25	0.32	0.36
29.5.2 PROTEIN.DEGRADATION.AUTOPHAGY	22	-0.55	0.59	0.64	0.36
29.5.9 PROTEIN.DEGRADATION.AAA TYPE	65	-0.43	0.12	0.26	0.23
29.6 PROTEIN.FOLDING	122	0.49	-0.2	-0.35	-0.33
30.1 SIGNALLING.IN SUGAR AND NUTRIENT PHYSIOLOGY	75	-0.16	0.39	0.27	0.49
30.1.1 SIGNALLING.IN SUGAR AND NUTRIENT PHYSIOLOGY.MISC	41	-0.24	0.37	0.24	0.49
30.2.10 SIGNALLING.RECEPTOR KINASES.LEUCINE RICH REPEAT X	18	-0.44	0.39	0.56	0.56
30.2.11 SIGNALLING.RECEPTOR KINASES.LEUCINE RICH REPEAT XI	237	-0.39	0.34	0.39	0.4
30.2.12 SIGNALLING.RECEPTOR KINASES.LEUCINE RICH REPEAT XII	57	-0.49	0.67	0.65	0.72
30.2.15 SIGNALLING.RECEPTOR KINASES.THAUMATIN LIKE	15	0.47	0.47	0.53	0.6
30.2.17 SIGNALLING.RECEPTOR KINASES.DUF 26	239	-0.31	0.38	0.38	0.36
30.2.20 SIGNALLING.RECEPTOR KINASES.WHEAT LRK10 LIKE	48	-0.21	0.5	0.38	0.5
30.2.21 SIGNALLING.RECEPTOR KINASES.LYSINE MOTIF	16	-0.31	0.56	0.38	0.31
30.2.24 SIGNALLING.RECEPTOR KINASES.S-LOCUS GLYCOPROTEIN LIKE	84	-0.44	0.56	0.48	0.52
30.2.26 SIGNALLING.RECEPTOR KINASES.CRINKLY LIKE	20	-0.5	-0.4	0.15	0.35
30.3 SIGNALLING.CALCIUM	343	-0.28	0.28	0.27	0.29
31.3 CELL.CYCLE	154	0.48	-0.19	-0.23	-0.21
31.3.1 CELL.CYCLE.PEPTIDYLPROLYL ISOMERASE	36	0.42	-0.25	-0.19	-0.19
34.1.1 TRANSPORT.P- AND V-ATPASES.H+-TRANSPORTING TWO-SECTOR ATPASE	23	0.52	-0.43	-0.52	-0.78
34.5 TRANSPORT.AMMONIUM	15	-0.47	0.47	0.4	0.4
34.18 TRANSPORT.UNSPECIFIED ANIONS	26	0.38	-0.23	-0.46	-0.31
34.21 TRANSPORT.CALCIUM	43	-0.23	0.3	0.21	0.23
34.22 TRANSPORT.CYCLIC NUCLEOTIDE OR CALCIUM REGULATED CHANNELS	38	-0.32	0.39	0.37	0.32
35.1.41 NOT ASSIGNED.NO ONTOLOGY.HYDROXYPROLINE RICH PROTEINS	21	-0.33	0.43	0.33	0.29
Gene Set Enrichment Analysis (GSEA) computational method and Mapman ontology as the source for the gene sets were used to identify the biological processes significantly enriched in upregulated genes (red-colored) or downregulated genes (green-coloured) at 2, 7, 14 and 21 dpi. The squares represent the percentage of gene enrichment for each Mapman ontology term, <50% in light green and light red …

## Sheet: DatasetS3
Dataset S3. Clustering of the differentially expressed genes (Splinecluster).
geneID	geneType	geneDescription	geneName	GMM	GO	InterPro	PFAM	PROSITE	SMART	TIGRFAM	Gene3D	PANTHER	PIRSF	PRINTS	ProDom	SUPERFAMILY	UniProt	dpi2_TYLCV-dpi2_mock_logFC	dpi7_TYLCV-dpi7_mock_logFC	dpi14_TYLCV-dpi14_mock_logFC	dpi21_TYLCV-dpi21_mock_logFC	clusterID.splines
Solyc01g007810.1	protein_coding	Plant-specific domain TIGR01568 family protein	-	10.5.3_cell wall.cell wall proteins.LRR|20.2.1_stress.abiotic.heat|33.99_development.unspecified	GO:0045892_negative regulation of transcription, DNA-templated	IPR006458||Ovate_C	PF04844|Transcriptional repressor, ovate	PS51754	-	TIGR01568|uncharacterized plant-specific domain TIGR01568	-	PTHR33057||PTHR33057:SF34	-	-	-	-	K4ASX9	0	0	0	-0.48	1
Solyc01g009120.2	protein_coding	Histone deacetylase family protein expressed	-	27.3.55_RNA.regulation of transcription.HDA	-	IPR000286||His_deacetylse||||IPR023801||His_deacetylse_dom	-	-	-	-	3.40.800.20||G3DSA:3.40.800.20	PTHR10625||PTHR10625:SF73	-	-	-	SSF52768	K4ATA8	0	0	0	-0.47	1
Solyc01g096340.2	protein_coding	Auxin-induced SAUR-like protein	-	17.2.3_hormone metabolism.auxin.induced-regulated-responsive-activated	GO:0009733_response to auxin	IPR003676||Auxin_inducible_ARG7	PF02519|Auxin responsive protein	-	-	-	-	PTHR31374||PTHR31374:SF1||PTHR31374:SF72	-	-	-	-	K4B022	0	0	0	-0.55	1
Solyc01g099840.2	protein_coding	Auxin-repressed protein	-	33.99_development.unspecified	GO:0009741_response to brassinosteroid|GO:0032880_regulation of protein localization	IPR008406||Auxin_repressed	PF05564|Dormancy/auxin associated protein	-	-	-	-	PTHR33565||PTHR33565:SF4	-	-	-	-	K4B118	0	0	0	-0.52	1
Solyc02g021000.2	protein_coding	YGGT family conserved hypothetical integral membrane protein	-	1.1.3_PS.lightreaction.cytochrome b6/f|2.2.2.6_major CHO metabolism.degradation.starch.transporter|34.14_transport.unspecified cations	GO:0000023_maltose metabolic process|GO:0009535_chloroplast thylakoid membrane|GO:0009965_leaf morphogenesis|GO:0010027_thylakoid membrane organization|GO:0010190_cytochrome b6f complex assembly|GO:0016020_membrane|GO:0016021_integral component of membrane|GO:0019252_starch biosynthetic process	IPR003425||Uncharacterised_Ycf19	PF02325|YGGT family	-	-	-	-	PTHR33219||PTHR33219:SF6	-	-	-	-	K4B4V0	0	0	0	-0.44	1
Solyc02g063530.2	protein_coding	Unknown Protein	-	35.2_not assigned.unknown	GO:0016020_membrane|GO:0016021_integral component of membrane	-	-	-	-	-	-	-	-	-	-	-	K4B6N8	0	0	0	-0.45	1
Solyc02g064800.2	protein_coding	Histone-binding protein RBBP7	-	35.1_not assigned.no ontology	-	IPR001680||WD40_repeat||||IPR003603||U2A'_phosphoprotein32A_C||||IPR015943||WD40/YVTN_repeat-like_dom||||IPR017986||WD40_repeat_dom||||IPR019775||WD40_repeat_CS||||IPR032675||L_dom-like	PF00400|WD domain, G-beta repeat	PS00678|Trp-Asp (WD) repeats signature.||PS50082|Trp-Asp (WD) repeats profile.||PS50294|Trp-Asp (WD) repeats circular profile.	SM00320|WD40 repeats||SM00446|occurring C-terminal to leucine-rich repeats	-	2.130.10.10||3.80.10.10||G3DSA:2.130.10.10||G3DSA:3.80.10.10	PTHR22850||PTHR22850:SF151||PTHR22850:SF58	-	-	-	SSF50978||SSF52058	K4B6R6	0	0	0	-0.53	1
Solyc02g082760.2	protein_coding	Catalase	-	21.6_redox.dismutases and catalases	GO:0004096_catalase activity|GO:0004601_peroxidase activity|GO:0006979_response to oxidative stress|GO:0016491_oxidoreductase activity|GO:0020037_heme binding|GO:0042744_hydrogen peroxide catabolic process|GO:0046872_metal ion binding|GO:0055114_oxidation-reduction process|GO:0098869_cellular oxidant detoxification	IPR002226||Catalase_haem_BS||||IPR010582||Catalase_immune_responsive||||IPR011614||Catalase_core||||IPR018028||Catalase||||IPR020835||Catalase-like_dom||||IPR024708||Catalase_AS||||IPR024711||Catalase_clade1/3	PF00199|Catalase||PF06628|Catalase-related immune-responsive	PS00437|Catalase proximal heme-ligand signature.||PS00438|Catalase proximal active site signature.||PS51402|catalase family profile.	SM01060|Catalase	-	2.40.180.10||G3DSA:2.40.180.10	PTHR11465||PTHR11465:SF0||PTHR11465:SF25	PIRSF038928	PR00067	-	SSF56634	K4BAE6||Q9XHH3	0	0	0	-0.5	1
Solyc03g078080.2	protein_coding	Uridylate kinase	-	17.3.1.1.1_hormone metabolism.brassinosteroid.synthesis-degradation.BRs.DET2|23.4.3_nucleotide metabolism.phosphotransfer and pyrophosphatases.uridylate kinase	GO:0005737_cytoplasm|GO:0006221_pyrimidine nucleotide biosynthetic process|GO:0006399_tRNA metabolic process|GO:0009658_chloroplast organization|GO:0009793_embryo development ending in seed dormancy|GO:0010027_thylakoid membrane organization|GO:0010228_vegetative to reproductive phase transition of meristem|GO:0033862_UMP kinase activity|GO:0045036_protein targeting to chloroplast|GO:0046939_nucl…	IPR001048||Asp/Glu/Uridylate_kinase||||IPR015963||Uridylate_kinase_bac	PF00696|Amino acid kinase family	-	-	TIGR02075|UMP kinase	3.40.1160.10||G3DSA:3.40.1160.10	PTHR31522||PTHR31522:SF0||PTHR42833	-	-	-	SSF53633	K4BHN8	0	0	0	-0.42	1
Solyc03g118310.2	protein_coding	BHLH transcription factor	-	26.3_misc.gluco-, galacto- and mannosidases|27.3.6_RNA.regulation of transcription.basic helix-loop-helix family (bHLH)	GO:0046983_protein dimerization activity	IPR011598||bHLH_dom	PF00010|Helix-loop-helix DNA-binding domain	PS50888|Myc-type, basic helix-loop-helix (bHLH) domain profile.	SM00353|helix loop helix domain	-	4.10.280.10||G3DSA:4.10.280.10	PTHR31945||PTHR31945:SF1||PTHR31945:SF30	-	-	-	SSF47459	K4BLY2	0	0	0	-0.47	1
Solyc06g009130.2	protein_coding	Sodium-calcium exchanger 3 (Fragment)	-	34.12_transport.metal	GO:0006829_zinc II ion transport|GO:0016020_membrane|GO:0016021_integral component of membrane|GO:0055085_transmembrane transport	IPR004837||NaCa_Exmemb	PF01699|Sodium/calcium exchanger protein	-	-	-	-	PTHR11878||PTHR11878:SF16||PTHR11878:SF58	-	-	-	-	K4C3U3	0	0	0	-0.42	1
Solyc06g083490.2	protein_coding	Tropinone reductase-like protein 16	-	16.4.1_secondary metabolism.N misc.alkaloid-like|26.8_misc.nitrilases, nitrile lyases, berberine bridge enzymes, reticuline oxidases, troponine reductases	GO:0016491_oxidoreductase activity|GO:0055114_oxidation-reduction process	IPR002198||||IPR002347||Glc/ribitol_DH||||IPR016040||NAD(P)-bd_dom||||IPR020904||Sc_DH/Rdtase_CS	PF13561|Enoyl-(Acyl carrier protein) reductase	PS00061|Short-chain dehydrogenases/reductases family signature.	-	-	3.40.50.720||G3DSA:3.40.50.720	PTHR24310||PTHR24310:SF11||PTHR42898||PTHR42898:SF5	-	PR00080||PR00081	-	SSF51735	K4CAK4	0	0	0	-0.53	1
Solyc07g019650.2	protein_coding	Pentatricopeptide repeat-containing protein At2g32230, mitochondrial	-	34.99_transport.misc	GO:0001682_tRNA 5'-leader removal|GO:0004526_ribonuclease P activity|GO:0090501_RNA phosphodiester bond hydrolysis|GO:0090502_RNA phosphodiester bond hydrolysis, endonucleolytic	IPR002885||Pentatricopeptide_repeat||||IPR021869||||IPR031595||PRORP_C||||IPR033443||PPR_long	PF11977|Zc3h12a-like Ribonuclease NYN domain||PF13812|Pentatricopeptide repeat domain||PF16953||PF17177	PS51375|Pentatricopeptide (PPR) repeat profile.	-	-	-	PTHR13547||PTHR13547:SF1||PTHR13547:SF6	-	-	-	-	K4CCS7	0	0	0	-0.49	1
Solyc07g042500.2	protein_coding	Abhydrolase domain containing 3	-	20.1.2_stress.biotic.receptors|27.3.67_RNA.regulation of transcription.putative transcription regulator|33.99_development.unspecified	GO:0016020_membrane|GO:0016021_integral component of membrane	IPR003675||CAAX_protease||||IPR029058||AB_hydrolase	PF02517|CAAX protease self-immunity	-	-	-	3.40.50.1820||G3DSA:3.40.50.1820	PTHR10794||PTHR10794:SF31||PTHR43592||PTHR43592:SF1	-	-	-	SSF53474	K4CEB1	0	0	0	-0.47	1
Solyc07g063390.2	protein_coding	Beta-glucosidase	-	26.3_misc.gluco-, galacto- and mannosidases|29.4_protein.postranslational modification|9.6_mitochondrial electron transport / ATP synthesis.cytochrome c	GO:0004553_hydrolase activity, hydrolyzing O-glycosyl compounds|GO:0005975_carbohydrate metabolic process|GO:0008422_beta-glucosidase activity|GO:1901657_glycosyl compound metabolic process	IPR001360||Glyco_hydro_1||||IPR013781||Glyco_hydro_catalytic_dom||||IPR017853||Glycoside_hydrolase_SF||||IPR018120||Glyco_hydro_1_AS||||IPR033132||Glyco_hydro_1_N_CS	PF00232|Glycosyl hydrolase family 1	PS00653|Glycosyl hydrolases family 1 N-terminal signature.	-	-	3.20.20.80||G3DSA:3.20.20.80	PTHR10353||PTHR10353:SF86	-	PR00131	-	SSF51445	K4CH22	0	0	0	-0.44	1
Solyc09g061860.2	protein_coding	Sterol 3-beta-glucosyltransferase	-	10.1.5_cell wall.precursor synthesis.UXS|11.8.3_lipid metabolism.exotics (steroids, squalene etc).UDP-glucose:sterol glucosyltransferase|27.3.1_RNA.regulation of transcription.ABI3/VP1-related B3-domain-containing transcription factor family	GO:0005975_carbohydrate metabolic process|GO:0008152_metabolic process|GO:0016758_transferase activity, transferring hexosyl groups|GO:0030259_lipid glycosylation|GO:0043231_intracellular membrane-bounded organelle|GO:0080043_quercetin 3-O-glucosyltransferase activity|GO:0080044_quercetin 7-O-glucosyltransferase activity	IPR002213||UDP_glucos_trans||||IPR004276||GlycoTrans_28_N	PF00201|UDP-glucoronosyl and UDP-glucosyl transferase||PF03033|Glycosyltransferase family 28 N-terminal domain	-	-	-	3.40.50.2000||G3DSA:3.40.50.2000	PTHR11926||PTHR11926:SF432||PTHR11926:SF77	-	-	-	SSF53756	K4CU16	0	0	0	-0.45	1
Solyc12g014190.1	protein_coding	tRNA dimethylallyltransferase	-	17.4.1_hormone metabolism.cytokinin.synthesis-degradation|27.1_RNA.processing	GO:0000166_nucleotide binding|GO:0005524_ATP binding|GO:0008033_tRNA processing|GO:0016740_transferase activity	IPR002627||||IPR018022||IPP_trans||||IPR027417||P-loop_NTPase	PF01715|IPP transferase	-	-	TIGR00174|tRNA dimethylallyltransferase	3.40.50.300||3crmA02||G3DSA:1.10.287.890||G3DSA:3.40.50.300	PTHR11088||PTHR11088:SF21||PTHR11088:SF43	-	-	-	SSF52540	K4DCV4	0	0	0	-0.43	1
Solyc12g015820.1	protein_coding	Cysteine desulfuration protein SufE	-	18.7_Co-factor and vitamine metabolism.iron-sulphur clusters	-	IPR003808||Fe-S_metab-assoc_dom	PF02657|Fe-S metabolism associated domain	-	-	-	3.90.1010.10||G3DSA:3.90.1010.10	PTHR12735||PTHR12735:SF3||PTHR43597||PTHR43597:SF2	-	-	-	SSF82649	K4DD17	0	0	0	-0.52	1
Solyc01g005590.2	protein_coding	Unknown Protein	-	10.5.1_cell wall.cell wall proteins.AGPs	GO:0016020_membrane|GO:0016021_integral component of membrane	-	-	-	-	-	-	PTHR34114||PTHR34114:SF8	-	-	-	-	K4ASC5	0	0	0	-0.69	2
Solyc01g091450.2	protein_coding	Pentatricopeptide repeat-containing protein	-	28.1_DNA.synthesis/chromatin structure|33.99_development.unspecified|27.3_RNA.regulation of transcription	GO:0003723_RNA binding|GO:0004519_endonuclease activity|GO:0009451_RNA modification|GO:0043231_intracellular membrane-bounded organelle|GO:0090305_nucleic acid phosphodiester bond hydrolysis	IPR002885||Pentatricopeptide_repeat	PF01535|PPR repeat||PF13041|PPR repeat family||PF13812|Pentatricopeptide repeat domain	PS51375|Pentatricopeptide (PPR) repeat profile.	-	TIGR00756|pentatricopeptide repeat domain	-	PTHR24015||PTHR24015:SF1546||PTHR24015:SF236	-	-	-	-	K4AZ85	0	0	0	-0.65	2
Solyc01g095000.2	protein_coding	Homology to unknown gene	-	35.2_not assigned.unknown	-	IPR018790||DUF2358||||IPR032710||NTF2-like_dom	PF10184|Uncharacterized conserved protein (DUF2358)	-	-	-	-	PTHR34123||PTHR34123:SF4	-	-	-	SSF54427	K4AZP0	0	0	0	-0.58	2
Solyc01g098190.2	protein_coding	Sodium/hydrogen exchanger	-	34.14_transport.unspecified cations|26.24_misc.GCN5-related N-acetyltransferase	GO:0005774_vacuolar membrane|GO:0005774_vacuolar membrane|GO:0005886_plasma membrane|GO:0005886_plasma membrane|GO:0006810_transport|GO:0006811_ion transport|GO:0006812_cation transport|GO:0006814_sodium ion transport|GO:0006885_regulation of pH|GO:0009651_response to salt stress|GO:0015297_antiporter activity|GO:0015299_solute:proton antiporter activity|GO:0015385_sodium:proton antiporter activi…	IPR004709||NaH_exchanger||||IPR006153||Cation/H_exchanger||||IPR018422||Cation/H_exchanger_CPA1||||IPR029872||Na/H_exchanger_plant	PF00999|Sodium/hydrogen exchanger family	-	-	TIGR00840|sodium/hydrogen exchanger 3	-	PTHR10110||PTHR10110:SF136||PTHR10110:SF20	-	PR01084	-	-	K4B0K6	0	0	0	-0.67	2
Solyc01g110570.2	protein_coding	Auxin-induced SAUR-like protein	-	17.2.3_hormone metabolism.auxin.induced-regulated-responsive-activated	GO:0009733_response to auxin	IPR003676||Auxin_inducible_ARG7	PF02519|Auxin responsive protein	-	-	-	-	PTHR31374||PTHR31374:SF0||PTHR31374:SF102	-	-	-	-	K4B3S0	0	0	0	-0.78	2
Solyc02g036370.2	protein_coding	MYB transcription factor (Fragment)	-	27.3.26_RNA.regulation of transcription.MYB-related transcription factor family	GO:0003677_DNA binding|GO:0005634_nucleus|GO:0006351_transcription, DNA-templated|GO:0006355_regulation of transcription, DNA-templated	IPR001005||SANT/Myb||||IPR006447||Myb_dom_plants||||IPR009057||Homeodomain-like||||IPR017930||Myb_dom	PF00249|Myb-like DNA-binding domain	PS51294|Myb-type HTH DNA-binding domain profile.	SM00717|SANT SWI3, ADA2, N-CoR and TFIIIB'' DNA-binding domains	TIGR01557|myb-like DNA-binding domain, SHAQKYF class	1.10.10.60||G3DSA:1.10.10.60	PTHR12802||PTHR12802:SF25||PTHR12802:SF74	-	-	-	SSF46689	K4B5T0	0	0	0	-0.73	2
Solyc02g081000.1	protein_coding	Leucyl-tRNA synthetase	-	29.1.4_protein.aa activation.leucine-tRNA ligase	GO:0000166_nucleotide binding|GO:0004823_leucine-tRNA ligase activity|GO:0004832_valine-tRNA ligase activity|GO:0005524_ATP binding|GO:0006429_leucyl-tRNA aminoacylation|GO:0006438_valyl-tRNA aminoacylation	IPR002302||Leu-tRNA-ligase||||IPR014729||Rossmann-like_a/b/a_fold	-	-	-	-	3.40.50.620||G3DSA:3.40.50.620	PTHR11946||PTHR11946:SF7||PTHR43740||PTHR43740:SF2	-	-	-	SSF52374	K4B9X0	0	0	0	-0.58	2
Solyc02g085760.2	protein_coding	Rhomboid family protein	-	20.2.1_stress.abiotic.heat|29.5.5_protein.degradation.serine protease	GO:0004252_serine-type endopeptidase activity|GO:0006508_proteolysis|GO:0016020_membrane|GO:0016021_integral component of membrane	IPR002610||Peptidase_S54_rhomboid||||IPR022764||Peptidase_S54_rhomboid_dom	PF01694|Rhomboid family	-	-	-	2xovA00||G3DSA:1.20.1540.10	PTHR22936||PTHR43731||PTHR43731:SF6	-	-	-	SSF144091	K4BB87	0	0	0	-0.75	2
Solyc02g087000.2	protein_coding	Potassium transporter	-	34.15_transport.potassium	GO:0005886_plasma membrane|GO:0006811_ion transport|GO:0006813_potassium ion transport|GO:0015079_potassium ion transmembrane transporter activity|GO:0015079_potassium ion transmembrane transporter activity|GO:0016020_membrane|GO:0016021_integral component of membrane|GO:0071805_potassium ion transmembrane transport	IPR003855||K+_transporter	PF02705|K+ potassium transporter	-	-	TIGR00794|potassium uptake protein	-	PTHR30540||PTHR30540:SF0||PTHR30540:SF50	-	-	-	-	K4BBK7	0	0	0	-0.66	2
Solyc03g032090.1	protein_coding	Amino acid transporter family protein	-	29.4_protein.postranslational modification|34.3_transport.amino acids	GO:0003333_amino acid transmembrane transport|GO:0005774_vacuolar membrane|GO:0015171_amino acid transmembrane transporter activity|GO:0016020_membrane|GO:0016021_integral component of membrane	IPR013057||AA_transpt_TM	PF01490|Transmembrane amino acid transporter protein	-	-	-	-	PTHR22950||PTHR22950:SF364||PTHR22950:SF51	-	-	-	-	K4BFI0	0	0	0	-0.7	2
Solyc04g007470.2	protein_coding	CONSTANS-like zinc finger protein	-	27.3.7_RNA.regulation of transcription.C2C2(Zn) Constans-like zinc finger family (CO-like)|11.9.4.3_lipid metabolism.lipid degradation.beta-oxidation.enoyl CoA hydratase|13.2.3.5_amino acid metabolism.degradation.aspartate family.lysine|13.2.6.3_amino acid metabolism.degradation.aromatic aa.tryptophan	GO:0005622_intracellular|GO:0008270_zinc ion binding	IPR000315||Znf_B-box	-	PS50119|Zinc finger B-box type profile.	SM00336|B-Box-type zinc finger	-	-	PTHR31717||PTHR31717:SF0||PTHR31717:SF27	-	-	-	-	K4BNQ4	0	0	0	-0.75	2
Solyc04g015750.2	protein_coding	Magnesium chelatase H subunit	-	16.2.1.10_secondary metabolism.phenylpropanoids.lignin biosynthesis.CAD|19.10_tetrapyrrole synthesis.magnesium chelatase	GO:0009058_biosynthetic process|GO:0015995_chlorophyll biosynthetic process|GO:0016851_magnesium chelatase activity	IPR003672||CobN/Mg_chltase||||IPR011771||BchH||||IPR022571||Mg_chelatase_H_N	PF02514|CobN/Magnesium Chelatase||PF11965|Domain of unknown function (DUF3479)	-	-	TIGR02025|magnesium chelatase, H subunit	-	PTHR23304||PTHR23304:SF137||PTHR31098||PTHR31098:SF0	-	-	-	-	K4BQ77	0	0	0	-0.64	2
Solyc05g005170.2	protein_coding	Polygalacturonase 2	-	10.6.3_cell wall.degradation.pectate lyases and polygalacturonases	GO:0004650_polygalacturonase activity|GO:0005576_extracellular region|GO:0005975_carbohydrate metabolic process|GO:0008152_metabolic process|GO:0016787_hydrolase activity|GO:0016798_hydrolase activity, acting on glycosyl bonds|GO:0071555_cell wall organization	IPR000743||Glyco_hydro_28||||IPR006626||PbH1||||IPR011050||Pectin_lyase_fold/virulence||||IPR012334||Pectin_lyas_fold	PF00295|Glycosyl hydrolases family 28	PS00502|Polygalacturonase active site.	SM00710|Parallel beta-helix repeats	-	2.160.20.10||G3DSA:2.160.20.10	PTHR31375||PTHR31375:SF0||PTHR31375:SF77	-	-	-	SSF51126	K4BW48	0	0	0	-0.78	2
Solyc06g054260.1	protein_coding	Photosystem I reaction center subunit II	-	1.1.2.2_PS.lightreaction.photosystem I.PSI polypeptide subunits	GO:0009507_chloroplast|GO:0009522_photosystem I|GO:0009535_chloroplast thylakoid membrane|GO:0009536_plastid|GO:0009538_photosystem I reaction center|GO:0009579_thylakoid|GO:0015979_photosynthesis|GO:0016020_membrane	IPR003685||PsaD	PF02531|PsaD	-	-	-	3.30.1470.10||G3DSA:3.30.1470.10	PTHR31982||PTHR31982:SF0||PTHR31982:SF6	-	-	-	0039454||SSF64234	P12372	0	0	0	-0.64	2
Solyc06g074410.2	protein_coding	Fatty acyl coA reductase	-	11.9.4.13_lipid metabolism.lipid degradation.beta-oxidation.acyl CoA reductase|33.99_development.unspecified	GO:0006629_lipid metabolic process|GO:0016491_oxidoreductase activity|GO:0055114_oxidation-reduction process|GO:0080019_fatty-acyl-CoA reductase (alcohol-forming) activity	IPR013120||Male_sterile_NAD-bd||||IPR016040||NAD(P)-bd_dom||||IPR026055||FAR||||IPR033640||FAR_C	PF03015|Male sterility protein||PF07993|Male sterility protein	-	-	-	3.40.50.720||G3DSA:3.40.50.720	PTHR11011||PTHR11011:SF1||PTHR11011:SF51	-	-	-	SSF51735	K4C9F9	0	0	0	-0.58	2
Solyc06g076400.2	protein_coding	Protein phosphatase 2C	-	29.4_protein.postranslational modification|17.1.3_hormone metabolism.abscisic acid.induced-regulated-responsive-activated	GO:0003824_catalytic activity|GO:0004721_phosphoprotein phosphatase activity|GO:0004722_protein serine/threonine phosphatase activity|GO:0006470_protein dephosphorylation|GO:0016787_hydrolase activity|GO:0043169_cation binding|GO:0046872_metal ion binding	IPR000222||PP2C_Mn2_Asp60_BS||||IPR001932||PP2C-like_dom||||IPR015655||Protein_Pase_2C	PF00481|Protein phosphatase 2C	PS01032|Protein phosphatase 2C signature.||PS51746	SM00331|Sigma factor PP2C-like phosphatases||SM00332|Serine/threonine phosphatases, family 2C, catalytic domain	-	3.60.40.10||G3DSA:3.60.40.10	PTHR13832||PTHR13832:SF437	-	-	-	SSF81606	K4CA00	0	0	0	-0.68	2
Solyc07g006620.2	protein_coding	Receptor-like kinase	-	29.4.1.56_protein.postranslational modification.kinase.receptor like cytoplasmatic kinase VI|29.4.1.57_protein.postranslational modification.kinase.receptor like cytoplasmatic kinase VII	GO:0004672_protein kinase activity|GO:0004675_transmembrane receptor protein serine/threonine kinase activity|GO:0005524_ATP binding|GO:0005886_plasma membrane|GO:0006468_protein phosphorylation|GO:0006468_protein phosphorylation|GO:0007166_cell surface receptor signaling pathway|GO:0007178_transmembrane receptor protein serine/threonine kinase signaling pathway	IPR000719||Prot_kinase_dom||||IPR008271||Ser/Thr_kinase_AS||||IPR011009||Kinase-like_dom||||IPR013320||ConA-like_dom||||IPR014729||Rossmann-like_a/b/a_fold||||IPR017441||Protein_kinase_ATP_BS	PF00069|Protein kinase domain	PS00107|Protein kinases ATP-binding region signature.||PS00108|Serine/Threonine protein kinases active-site signature.||PS50011|Protein kinase domain profile.	SM00220|Serine/Threonine protein kinases, catalytic domain	-	1.10.510.10||2.60.120.200||3.30.200.20||3.40.50.620||G3DSA:1.10.510.10||G3DSA:2.60.120.200||G3DSA:3.30.200.20||G3DSA:3.40.50.620	PTHR24420||PTHR27001||PTHR27001:SF377	-	-	-	SSF56112	K4CBD3	0	0	0	-0.78	2
Solyc07g062930.2	protein_coding	Ribosomal protein L11 methyltransferase-like protein	-	29.2.2_protein.synthesis.ribosome biogenesis	GO:0006479_protein methylation|GO:0008276_protein methyltransferase activity	IPR004498||Ribosomal_PrmA_MeTrfase||||IPR010456||||IPR029063||SAM-dependent_MTases	PF06325|Ribosomal protein L11 methyltransferase (PrmA)	-	-	-	3.40.50.150||G3DSA:3.40.50.150	PTHR18895||PTHR18895:SF3||PTHR43648	-	-	-	SSF53335	K4CGX6	0	0	0	-0.66	2
Solyc07g063600.2	protein_coding	Chlorophyll a-b binding protein 13, chloroplastic	-	1.1.1.1_PS.lightreaction.photosystem II.LHC-II	GO:0009416_response to light stimulus|GO:0009507_chloroplast|GO:0009522_photosystem I|GO:0009523_photosystem II|GO:0009535_chloroplast thylakoid membrane|GO:0009535_chloroplast thylakoid membrane|GO:0009536_plastid|GO:0009579_thylakoid|GO:0009765_photosynthesis, light harvesting|GO:0009768_photosynthesis, light harvesting in photosystem I|GO:0009941_chloroplast envelope|GO:0010287_plastoglobule|G…	IPR001344||Chloro_AB-bd_pln||||IPR022796||Chloroa_b-bind||||IPR023329||Chlorophyll_a/b-bd_dom	PF00504|Chlorophyll A-B binding protein	-	-	-	1.10.3460.10||G3DSA:1.10.3460.10	PTHR21649||PTHR21649:SF0||PTHR21649:SF52	-	-	-	0043399||SSF103511	K4CH43	0	0	0	-0.73	2
Solyc07g065660.2	protein_coding	Cellulose synthase	-	10.2.1_cell wall.cellulose synthesis.cellulose synthase|27.3.44_RNA.regulation of transcription.chromatin remodeling factors|30.2.6_signalling.receptor kinases.leucine rich repeat VI	GO:0005794_Golgi apparatus|GO:0005886_plasma membrane|GO:0009833_plant-type primary cell wall biogenesis|GO:0016020_membrane|GO:0016021_integral component of membrane|GO:0016740_transferase activity|GO:0016757_transferase activity, transferring glycosyl groups|GO:0016759_cellulose synthase activity|GO:0016760_cellulose synthase (UDP-forming) activity|GO:0030244_cellulose biosynthetic process|GO:0…	IPR005150||Cellulose_synth||||IPR029044||Nucleotide-diphossugar_trans	PF03552|Cellulose synthase	-	-	-	-	PTHR13301||PTHR13301:SF97||PTHR32287||PTHR32287:SF14	-	-	-	SSF53448	K4CHP4	0	0	0	-0.63	2
Solyc08g006930.2	nontranslating_CDS	-	-	1.1.2.2_PS.lightreaction.photosystem I.PSI polypeptide subunits|29.5.11.4.3.2_protein.degradation.ubiquitin.E3.SCF.FBOX|33.99_development.unspecified	-	-	-	-	-	-	-	-	-	-	-	-	-	0	0	0	-0.61	2
Solyc09g083130.2	protein_coding	Peptidase S9 prolyl oligopeptidase active site domain protein	-	29.5_protein.degradation	GO:0004252_serine-type endopeptidase activity|GO:0006508_proteolysis|GO:0008236_serine-type peptidase activity	IPR001375||Peptidase_S9||||IPR002471||Pept_S9_AS||||IPR011042||6-blade_b-propeller_TolB-like||||IPR029058||AB_hydrolase	PF00326|Prolyl oligopeptidase family	PS00708|Prolyl endopeptidase family serine active site.	-	-	2.120.10.30||3.40.50.1820||G3DSA:2.120.10.30||G3DSA:3.40.50.1820	PTHR11731||PTHR11731:SF7||PTHR42776||PTHR42776:SF9	-	-	-	SSF53474||SSF82171	K4CVT9	0	0	0	-0.58	2
Solyc12g013710.1	protein_coding	Protochlorophyllide reductase	-	19.14_tetrapyrrole synthesis.protochlorophyllide reductase	GO:0016630_protochlorophyllide reductase activity|GO:0055114_oxidation-reduction process	IPR002198||||IPR002347||Glc/ribitol_DH||||IPR005979||Prochl_reduct||||IPR016040||NAD(P)-bd_dom	PF00106|short chain dehydrogenase	-	-	TIGR01289|light-dependent protochlorophyllide reductase	3.40.50.720||G3DSA:3.40.50.720	PTHR24316||PTHR24316:SF59||PTHR42760||PTHR42760:SF39	-	PR00081	-	SSF51735	K4DCQ6	0	0	0	-0.78	2
Solyc12g088820.1	protein_coding	Serine/threonine-protein kinase 38	-	26.1_misc.misc2|29.4_protein.postranslational modification	GO:0000166_nucleotide binding|GO:0004672_protein kinase activity|GO:0004674_protein serine/threonine kinase activity|GO:0004674_protein serine/threonine kinase activity|GO:0005524_ATP binding|GO:0005622_intracellular|GO:0006468_protein phosphorylation|GO:0016301_kinase activity|GO:0016310_phosphorylation|GO:0016740_transferase activity|GO:0018105_peptidyl-serine phosphorylation|GO:0035556_intrace…	IPR000719||Prot_kinase_dom||||IPR000961||AGC-kinase_C||||IPR002290||||IPR008271||Ser/Thr_kinase_AS||||IPR011009||Kinase-like_dom||||IPR017441||Protein_kinase_ATP_BS||||IPR017892||Pkinase_C	PF00069|Protein kinase domain||PF00433|Protein kinase C terminal domain	PS00107|Protein kinases ATP-binding region signature.||PS00108|Serine/Threonine protein kinases active-site signature.||PS50011|Protein kinase domain profile.||PS51285|AGC-kinase C-terminal domain profile.	SM00133|Extension to Ser/Thr-type protein kinases||SM00220|Serine/Threonine protein kinases, catalytic domain	-	1.10.510.10||3.30.200.20||G3DSA:1.10.510.10||G3DSA:3.30.200.20	PTHR24356||PTHR24356:SF240||PTHR24358||PTHR24358:SF0	-	-	-	SSF56112	K4DGV3	0	0	0	-0.66	2
Solyc01g066460.2	protein_coding	Epoxide hydrolase	-	26.1_misc.misc2	GO:0003824_catalytic activity	IPR000073||AB_hydrolase_1||||IPR000639||Epox_hydrolase-like||||IPR029058||AB_hydrolase	PF00561|alpha/beta hydrolase fold||PF12697|Alpha/beta hydrolase family	-	-	-	3.40.50.1820||G3DSA:3.40.50.1820	PTHR10992||PTHR10992:SF279||PTHR43329||PTHR43329:SF11	-	PR00111||PR00412	-	SSF53474	K4AWP9	0	0	0	-1.41	3
Solyc02g085400.2	protein_coding	Os01g0786800 protein (Fragment)	-	27.1.1_RNA.processing.splicing|33.99_development.unspecified	GO:0016020_membrane|GO:0016021_integral component of membrane	IPR002781||TM_pro_TauE_like	PF01925|Sulfite exporter TauE/SafE	-	-	-	-	PTHR14255||PTHR14255:SF17	-	-	-	-	K4BB52	0	0	0	-1.4	3
Solyc02g086820.2	protein_coding	Carbonic anhydrase	-	16.99_secondary metabolism.unspecified|8.3_TCA / organic transformation.carbonic anhydrases	GO:0004089_carbonate dehydratase activity|GO:0008270_zinc ion binding|GO:0015976_carbon utilization|GO:0016829_lyase activity	IPR001765||Carbonic_anhydrase||||IPR015892||Carbonic_anhydrase_CS	PF00484|Carbonic anhydrase	PS00704|Prokaryotic-type carbonic anhydrases signature 1.||PS00705|Prokaryotic-type carbonic anhydrases signature 2.	SM00947|Carbonic anhydrase	-	3.40.1050.10||G3DSA:3.40.1050.10	PTHR11002||PTHR11002:SF1||PTHR11002:SF32	-	-	-	SSF53056	Q5NE20	0	0	0	-1.41	3
Solyc03g113210.2	protein_coding	Porin/voltage-dependent anion-selective channel protein	-	34.2_transport.sugars|34.20_transport.porins	GO:0005741_mitochondrial outer membrane|GO:0055085_transmembrane transport	IPR001925||Porin_Euk||||IPR023614||Porin_dom||||IPR027246||Porin_Euk/Tom40	PF01459|Eukaryotic porin	-	-	-	2.40.160.10||G3DSA:2.40.160.10	PTHR11743||PTHR11743:SF14||PTHR11743:SF43	-	-	-	-	K4BKH4	0	0	0	-1.3	3
Solyc04g008210.1	protein_coding	Xyloglucan endotransglucosylase/hydrolase 13	-	10.7_cell wall.modification	GO:0004553_hydrolase activity, hydrolyzing O-glycosyl compounds|GO:0005576_extracellular region|GO:0005618_cell wall|GO:0005975_carbohydrate metabolic process|GO:0006073_cellular glucan metabolic process|GO:0008152_metabolic process|GO:0010411_xyloglucan metabolic process|GO:0016740_transferase activity|GO:0016762_xyloglucan:xyloglucosyl transferase activity|GO:0016787_hydrolase activity|GO:00167…	IPR000757||Glyco_hydro_16||||IPR010713||XET_C||||IPR013320||ConA-like_dom||||IPR016455||XET	PF00722|Glycosyl hydrolases family 16||PF06955|Xyloglucan endo-transglycosylase (XET) C-terminus	PS51762	-	-	2.60.120.200||G3DSA:2.60.120.200	PTHR31062||PTHR31062:SF7||PTHR31062:SF74	PIRSF005604	-	-	SSF49899	K4BNX7	0	0	0	-1.2	3
Solyc04g009900.2	protein_coding	Calcium-dependent protein kinase 2	-	29.4_protein.postranslational modification|30.3_signalling.calcium|4.1.16_glycolysis.cytosolic branch.phosphoenolpyruvate carboxykinase (PEPCK)|4.3.15_glycolysis.unclear/dually targeted.phospho-enol-pyruvate carboxylase (PEPC)	GO:0000166_nucleotide binding|GO:0004672_protein kinase activity|GO:0004674_protein serine/threonine kinase activity|GO:0004683_calmodulin-dependent protein kinase activity|GO:0005516_calmodulin binding|GO:0005524_ATP binding|GO:0005634_nucleus|GO:0005737_cytoplasm|GO:0006468_protein phosphorylation|GO:0009931_calcium-dependent protein serine/threonine kinase activity|GO:0016301_kinase activity|G…	IPR000719||Prot_kinase_dom||||IPR002290||||IPR008271||Ser/Thr_kinase_AS||||IPR011009||Kinase-like_dom||||IPR017441||Protein_kinase_ATP_BS	PF00069|Protein kinase domain	PS00107|Protein kinases ATP-binding region signature.||PS00108|Serine/Threonine protein kinases active-site signature.||PS50011|Protein kinase domain profile.	SM00220|Serine/Threonine protein kinases, catalytic domain	-	1.10.510.10||3.30.200.20||G3DSA:1.10.510.10||G3DSA:3.30.200.20	PTHR24349||PTHR24349:SF185	PIRSF000654	-	-	SSF56112	Q9SDX9	0	0	0	-1.26	3
Solyc05g013630.1	protein_coding	Unknown protein (Fragment)	-	27.4_RNA.RNA binding	-	-	-	-	-	-	-	-	-	-	-	-	K4BY84	0	0	0	-1.34	3
Solyc07g006020.2	protein_coding	Adiponectin receptor	-	1.1.1.2_PS.lightreaction.photosystem II.PSII polypeptide subunits|21.2_redox.ascorbate and glutathione|26.2_misc.UDP glucosyl and glucoronyl transferases|27.3.20_RNA.regulation of transcription.G2-like transcription factor family (GARP)|29.5.11.4.2_protein.degradation.ubiquitin.E3.RING|34.1_transport.p- and v-ATPases	GO:0004872_receptor activity|GO:0009725_response to hormone|GO:0016020_membrane|GO:0016021_integral component of membrane	IPR004254||AdipoR/HlyIII-related	PF03006|Haemolysin-III related	-	-	-	-	PTHR20855||PTHR20855:SF14||PTHR20855:SF76	-	-	-	-	K4CB73	0	0	0	-1.23	3
Solyc07g063690.1	protein_coding	Calcium-binding EF hand family protein (Fragment)	-	17.3.3_hormone metabolism.brassinosteroid.induced-regulated-responsive-activated|29.2.2_protein.synthesis.ribosome biogenesis|30.3_signalling.calcium|34.3_transport.amino acids	GO:0005509_calcium ion binding|GO:0005509_calcium ion binding	IPR002048||EF_hand_dom||||IPR011992||EF-hand-dom_pair||||IPR018247||EF_Hand_1_Ca_BS	PF13833|EF-hand domain pair	PS00018|EF-hand calcium-binding domain.||PS50222|EF-hand calcium-binding domain profile.	-	-	1.10.238.10||G3DSA:1.10.238.10	PTHR10891||PTHR10891:SF148||PTHR10891:SF675	-	-	-	SSF47473	K4CH52	0	0	0	-1.37	3
Solyc07g064410.1	protein_coding	Ubiquitin-conjugating enzyme-like protein	-	35.2_not assigned.unknown	GO:0000209_protein polyubiquitination|GO:0005783_endoplasmic reticulum|GO:0030433_ER-associated ubiquitin-dependent protein catabolic process|GO:0031625_ubiquitin protein ligase binding|GO:0061630_ubiquitin protein ligase activity	IPR019547||Kua	PF10520|Kua-ubiquitin conjugating enzyme hybrid localisation domain	-	-	-	-	PTHR24067||PTHR24067:SF225||PTHR24067:SF38	-	-	-	-	K4CHC2	0	0	0	-1.25	3
Solyc08g079200.1	protein_coding	Cortical cell-delineating protein	-	26.21_misc.protease inhibitor/seed storage/lipid transfer protein (LTP) family protein	-	IPR016140||Bifunc_inhib/LTP/seed_store||||IPR027923||Hydrophob_seed	PF14547|Hydrophobic seed protein	-	SM00499|Plant lipid transfer protein / seed storage protein / trypsin-alpha amylase inhibitor domain family	-	1.10.110.10||G3DSA:1.10.110.10	PTHR31731||PTHR31731:SF40	-	-	-	SSF47699	K4CNS8	0	0	0	-1.2	3
Solyc08g079860.1	protein_coding	Subtilisin-like protease	-	29.5.1_protein.degradation.subtilases|31.4_cell.vesicle transport	GO:0004252_serine-type endopeptidase activity|GO:0004252_serine-type endopeptidase activity|GO:0006508_proteolysis|GO:0016787_hydrolase activity	IPR000209||Peptidase_S8/S53_dom||||IPR003137||Protease-assoc_domain||||IPR010259||S8pro/Inhibitor_I9||||IPR015500||Peptidase_S8_subtilisin-rel||||IPR023827||Peptidase_S8_Asp-AS	PF00082|Subtilase family||PF02225|PA domain||PF05922|Peptidase inhibitor I9	PS00136|Serine proteases, subtilase family, aspartic acid active site.	-	-	3.40.50.200||3.50.30.30||G3DSA:3.40.50.200||G3DSA:3.50.30.30	PTHR10795||PTHR10795:SF17||PTHR10795:SF471	-	PR00723	-	SSF52025||SSF52743	K4CNY6	0	0	0	-1.39	3
Solyc09g072690.1	protein_coding	Sodium/calcium exchanger protein (Fragment)	-	34.21_transport.calcium|34.12_transport.metal|34.14_transport.unspecified cations	GO:0016020_membrane|GO:0016021_integral component of membrane|GO:0055085_transmembrane transport	IPR004837||NaCa_Exmemb	PF01699|Sodium/calcium exchanger protein	-	-	-	-	PTHR12266||PTHR12266:SF0||PTHR12266:SF17	-	-	-	-	K4CUU5	0	0	0	-1.35	3
Solyc09g075590.1	protein_coding	Unknown Protein	-	35.2_not assigned.unknown	-	-	-	-	-	-	-	-	-	-	-	-	K4CVD6	0	0	0	-1.22	3
Solyc10g009430.2	protein_coding	Diacylglycerol O-acyltransferase	-	9.9_mitochondrial electron transport / ATP synthesis.F1-ATPase	GO:0004144_diacylglycerol O-acyltransferase activity|GO:0004144_diacylglycerol O-acyltransferase activity|GO:0005886_plasma membrane|GO:0016020_membrane|GO:0016021_integral component of membrane|GO:0019432_triglyceride biosynthetic process|GO:0045017_glycerolipid biosynthetic process|GO:0047196_long-chain-alcohol O-fatty-acyltransferase activity	IPR004255||O-acyltransferase_WSD1_N||||IPR009721||O-acyltransferase_WSD1_C	PF03007|Wax ester synthase-like Acyl-CoA acyltransferase domain||PF06974|Protein of unknown function (DUF1298)	-	-	-	-	PTHR31650||PTHR31650:SF0||PTHR31650:SF17	-	-	-	SSF52777	K4CYB9	0	0	0	-1.32	3
Solyc12g005300.1	protein_coding	Chlorophyllase 2	-	19.99_tetrapyrrole synthesis.unspecified	GO:0015996_chlorophyll catabolic process|GO:0047746_chlorophyllase activity	IPR010821||||IPR017395||Chlorophyllase||||IPR029058||AB_hydrolase	PF12740|Chlorophyllase enzyme	-	-	-	3.40.50.1820||G3DSA:3.40.50.1820	PTHR33428||PTHR33428:SF6	-	-	-	SSF53474	K4DB68	0	0	0	-1.41	3
Solyc02g084410.2	protein_coding	Glyoxalase	-	10.8.1_cell wall.pectinesterases.PME|13.2.3.2_amino acid metabolism.degradation.aspartate family.threonine|24.2_biodegradation of xenobiotics.lactoylglutathione lyase	GO:0004462_lactoylglutathione lyase activity|GO:0046872_metal ion binding	IPR004360||Glyas_Fos-R_dOase_dom||||IPR018146||Glyoxalase_1_CS||||IPR025870||Glyoxalase-like_dom||||IPR029068||Glyas_Bleomycin-R_OHBP_Dase	PF00903|Glyoxalase/Bleomycin resistance protein/Dioxygenase superfamily||PF12681|Glyoxalase-like domain	PS00934|Glyoxalase I signature 1.	-	-	3.10.180.10||G3DSA:3.10.180.10	PTHR10374||PTHR10374:SF0||PTHR10374:SF31	-	-	-	SSF54593	K4BAV7	0	0	0	-1.16	4
Solyc03g005780.1	protein_coding	Chlorophyll a-b binding protein 3C-like	-	1.1.1.1_PS.lightreaction.photosystem II.LHC-II|1.1.1.2_PS.lightreaction.photosystem II.PSII polypeptide subunits	GO:0009416_response to light stimulus|GO:0009507_chloroplast|GO:0009522_photosystem I|GO:0009523_photosystem II|GO:0009535_chloroplast thylakoid membrane|GO:0009535_chloroplast thylakoid membrane|GO:0009536_plastid|GO:0009579_thylakoid|GO:0009765_photosynthesis, light harvesting|GO:0009768_photosynthesis, light harvesting in photosystem I|GO:0009941_chloroplast envelope|GO:0010287_plastoglobule|G…	IPR001344||Chloro_AB-bd_pln||||IPR022796||Chloroa_b-bind||||IPR023329||Chlorophyll_a/b-bd_dom	PF00504|Chlorophyll A-B binding protein	-	-	-	1.10.3460.10||G3DSA:1.10.3460.10	PTHR21649||PTHR21649:SF0||PTHR21649:SF50	-	-	-	0043399||SSF103511	P07369	0	0	0	-1.08	4
Solyc05g050090.2	protein_coding	Delta-6 fatty acid desaturase	-	11.8.1_lipid metabolism.exotics (steroids, squalene etc).sphingolipids|12.1.1_N-metabolism.nitrate metabolism.NR|16.5.99.1_secondary metabolism.sulfur-containing.misc.alliinase|26.7_misc.oxidases - copper, flavone etc|29.4_protein.postranslational modification	GO:0006629_lipid metabolic process|GO:0016020_membrane|GO:0016021_integral component of membrane	IPR001199||Cyt_B5-like_heme/steroid-bd||||IPR005804||Fatty_acid_desaturase-1	PF00173|Cytochrome b5-like Heme/Steroid binding domain||PF00487|Fatty acid desaturase	PS50255|Cytochrome b5 family, heme-binding domain profile.	SM01117	-	3.10.120.10||G3DSA:3.10.120.10	PTHR19353||PTHR19353:SF43||PTHR19353:SF7	-	-	-	SSF55856	K4C141	0	0	0	-1.14	4
Solyc05g050110.2	protein_coding	cDNA clone J013073A18 full insert sequence	-	35.2_not assigned.unknown	-	IPR018790||DUF2358||||IPR032710||NTF2-like_dom	PF10184|Uncharacterized conserved protein (DUF2358)	-	-	-	-	PTHR22750||PTHR22750:SF26||PTHR31094	-	-	-	SSF54427	K4C143	0	0	0	-1.06	4
Solyc07g051820.2	protein_coding	Cellulose synthase	-	10.2.1_cell wall.cellulose synthesis.cellulose synthase	GO:0005794_Golgi apparatus|GO:0005886_plasma membrane|GO:0009833_plant-type primary cell wall biogenesis|GO:0016020_membrane|GO:0016021_integral component of membrane|GO:0016740_transferase activity|GO:0016757_transferase activity, transferring glycosyl groups|GO:0016759_cellulose synthase activity|GO:0016760_cellulose synthase (UDP-forming) activity|GO:0030244_cellulose biosynthetic process|GO:0…	IPR005150||Cellulose_synth||||IPR029044||Nucleotide-diphossugar_trans	PF03552|Cellulose synthase	-	-	-	-	PTHR13301||PTHR13301:SF101||PTHR32287	-	-	-	SSF53448	K4CF84	0	0	0	-1.08	4
Solyc02g081120.2	protein_coding	Knotted-1-like homeobox protein H1	-	27.3.22_RNA.regulation of transcription.homeobox transcription factor family (HB)	GO:0003677_DNA binding|GO:0005634_nucleus|GO:0006355_regulation of transcription, DNA-templated|GO:0009691_cytokinin biosynthetic process|GO:0009855_determination of bilateral symmetry|GO:0009934_regulation of meristem structural organization|GO:0010051_xylem and phloem pattern formation|GO:0010093_specification of floral organ identity|GO:0019827_stem cell population maintenance|GO:0043565_seque…	IPR001356||Homeobox_dom||||IPR005539||ELK||||IPR005540||KNOX1||||IPR005541||KNOX2||||IPR008422||Homeobox_KN_domain||||IPR009057||Homeodomain-like||||IPR017970||Homeobox_CS	PF03789|ELK domain||PF03790|KNOX1 domain||PF03791|KNOX2 domain||PF05920|Homeobox KN domain	PS00027|'Homeobox' domain signature.||PS50071|'Homeobox' domain profile.||PS51213|ELK domain profile.	SM00389|Homeodomain||SM01188||SM01255||SM01256	-	1.10.10.60||G3DSA:1.10.10.60	PTHR11850||PTHR11850:SF188	-	-	-	SSF46689	K4B9Y2||O22299	0	0	0	-1.03	4
Solyc01g110970.2	protein_coding	Auxin-induced SAUR-like protein	-	17.2.3_hormone metabolism.auxin.induced-regulated-responsive-activated	GO:0009733_response to auxin	IPR003676||Auxin_inducible_ARG7	PF02519|Auxin responsive protein	-	-	-	-	PTHR31929||PTHR31929:SF20	-	-	-	-	K4B3W0	0	0	0	-0.88	4
Solyc05g050980.2	protein_coding	3-phosphoshikimate 1-carboxyvinyltransferase	-	13.1.6.1.6_amino acid metabolism.synthesis.aromatic aa.chorismate.5-enolpyruvylshikimate-3-phosphate synthase|17.1.2_hormone metabolism.abscisic acid.signal transduction|34.7_transport.phosphate	GO:0003824_catalytic activity|GO:0003866_3-phosphoshikimate 1-carboxyvinyltransferase activity|GO:0003866_3-phosphoshikimate 1-carboxyvinyltransferase activity|GO:0008652_cellular amino acid biosynthetic process|GO:0009073_aromatic amino acid family biosynthetic process|GO:0009423_chorismate biosynthetic process|GO:0009423_chorismate biosynthetic process|GO:0016740_transferase activity|GO:0016765…	IPR001986||Enolpyruvate_Tfrase_dom||||IPR006264||EPSP_synthase||||IPR013792||RNA3'P_cycl/enolpyr_Trfase_a/b||||IPR023193||EPSP_synthase_CS	PF00275|EPSP synthase (3-phosphoshikimate 1-carboxyvinyltransferase)	PS00104|EPSP synthase signature 1.||PS00885|EPSP synthase signature 2.	-	TIGR01356|3-phosphoshikimate 1-carboxyvinyltransferase	3.65.10.10||G3DSA:3.65.10.10	PTHR21090||PTHR21090:SF3	-	-	-	SSF55205	K4C1D0	0	0	0	-0.91	4
Solyc07g005210.2	protein_coding	Outer membrane lipoprotein blc	-	34.99_transport.misc	GO:0005215_transporter activity|GO:0006810_transport	IPR000566||Lipocln_cytosolic_FA-bd_dom||||IPR002446||Lipocalin_bac||||IPR011038||Calycin-like||||IPR012674||Calycin||||IPR022271||Lipocalin_ApoD||||IPR022272||Lipocalin_CS	PF08212|Lipocalin-like domain	PS00213|Lipocalin signature.	-	-	2.40.128.20||G3DSA:2.40.128.20	PTHR10612||PTHR10612:SF26||PTHR10612:SF7	PIRSF036893	PR01171	-	SSF50814	Q38JE1	0	0	0	-0.85	4
Solyc01g017600.2	protein_coding	Plant viral-response family protein	-	35.2_not assigned.unknown	GO:0016020_membrane|GO:0016021_integral component of membrane	IPR006904||DUF716_TMEM45	PF04819|Family of unknown function (DUF716)	-	-	-	-	PTHR16007||PTHR16007:SF49	-	-	-	-	K4AUU1	0	0	-0.51	-1.52	5
Solyc01g099970.2	protein_coding	F-box/LRR-repeat protein 14	-	29.5.11.4.3.2_protein.degradation.ubiquitin.E3.SCF.FBOX	GO:0009407_toxin catabolic process	IPR001611||Leu-rich_rpt||||IPR006553||Leu-rich_rpt_Cys-con_subtyp||||IPR032675||L_dom-like	PF13516|Leucine Rich repeat	-	SM00367|Leucine-rich repeat - CC (cysteine-containing) subfamily	-	3.80.10.10||G3DSA:3.80.10.10	PTHR13318||PTHR13318:SF1||PTHR23125||PTHR23125:SF101	-	-	-	SSF52047	K4B131	0	0	-0.6	-1.86	5
Solyc03g005280.2	protein_coding	Aspartic proteinase 2	-	29.5.4_protein.degradation.aspartate protease	GO:0004190_aspartic-type endopeptidase activity|GO:0004190_aspartic-type endopeptidase activity|GO:0006508_proteolysis|GO:0006508_proteolysis|GO:0006629_lipid metabolic process|GO:0008233_peptidase activity|GO:0016787_hydrolase activity|GO:0030163_protein catabolic process	IPR001461||Aspartic_peptidase||||IPR001969||Aspartic_peptidase_AS||||IPR007856||SapB_1||||IPR008138||SapB_2||||IPR008139||SaposinB||||IPR011001||Saposin-like||||IPR021109||Peptidase_aspartic_dom||||IPR033121||PEPTIDASE_A1	PF00026|Eukaryotic aspartyl protease||PF03489|Saposin-like type B, region 2||PF05184|Saposin-like type B, region 1	PS00141|Eukaryotic and viral aspartyl proteases active site.||PS50015|Saposin B type domain profile.||PS51767	SM00741|Saposin (B) Domains	-	1.10.225.10||2.40.70.10||G3DSA:1.10.225.10||G3DSA:2.40.70.10	PTHR13683||PTHR13683:SF491||PTHR13683:SF85	-	PR00792	-	SSF47862||SSF50630	K4BDV2	0	0	-0.6	-1.9	5
Solyc03g031530.2	protein_coding	Os01g0786800 protein (Fragment)	-	35.2_not assigned.unknown	GO:0016020_membrane|GO:0016021_integral component of membrane	IPR002781||TM_pro_TauE_like	PF01925|Sulfite exporter TauE/SafE	-	-	-	-	PTHR14255||PTHR14255:SF14	-	-	-	-	K4BFC5	0	0	-0.5	-1.79	5
Solyc03g097580.2	protein_coding	MtN3-like protein	-	33.99_development.unspecified	GO:0005886_plasma membrane|GO:0006810_transport|GO:0008643_carbohydrate transport|GO:0008643_carbohydrate transport|GO:0016020_membrane|GO:0016021_integral component of membrane|GO:0016021_integral component of membrane|GO:0034219_carbohydrate transmembrane transport|GO:0051119_sugar transmembrane transporter activity	IPR004316||SWEET_sugar_transpr	PF03083|Sugar efflux transporter for intercellular exchange	-	-	-	-	PTHR10791||PTHR10791:SF86	-	-	-	-	K4BJH5	0	0	-0.84	-1.65	5
Solyc04g007010.2	protein_coding	Major latex-like protein	-	20.2.4_stress.abiotic.touch/wounding	GO:0006952_defense response|GO:0009607_response to biotic stimulus	IPR000916||Bet_v_I_dom||||IPR023393||START-like_dom	PF00407|Pathogenesis-related protein Bet v I family	-	SM01037|Pathogenesis-related protein Bet v I family	-	3.30.530.20||G3DSA:3.30.530.20	PTHR31907||PTHR31907:SF0||PTHR31907:SF8	-	-	-	SSF55961	K4BNK8	0	0	-0.94	-1.59	5
Solyc06g072350.2	protein_coding	UPF0497 membrane protein 17	-	20.2.1_stress.abiotic.heat	GO:0005886_plasma membrane|GO:0016020_membrane|GO:0016021_integral component of membrane	IPR006702||DUF588	PF04535|Domain of unknown function (DUF588)	-	-	-	-	PTHR33573||PTHR33573:SF7	-	-	-	-	K4C8V5	0	0	-0.45	-1.79	5
Solyc07g042400.2	protein_coding	Unknown Protein	-	35.2_not assigned.unknown	GO:0016020_membrane|GO:0016021_integral component of membrane	-	-	-	-	-	-	PTHR36369||PTHR36369:SF2	-	-	-	-	K4CEA1	0	0	-0.67	-1.99	5
Solyc12g094640.1	protein_coding	Glyceraldehyde-3-phosphate dehydrogenase B	-	1.3.4_PS.calvin cycle.GAP|29.4_protein.postranslational modification|4.3.8_glycolysis.unclear/dually targeted.glyceraldehyde 3-phosphate dehydrogenase (GAP-DH)	GO:0006006_glucose metabolic process|GO:0016491_oxidoreductase activity|GO:0016620_oxidoreductase activity, acting on the aldehyde or oxo group of donors, NAD or NADP as acceptor|GO:0050661_NADP binding|GO:0051287_NAD binding|GO:0055114_oxidation-reduction process	IPR003823||DUF_CP12||||IPR006424||Glyceraldehyde-3-P_DH_1||||IPR016040||NAD(P)-bd_dom||||IPR020828||GlycerAld_3-P_DH_NAD(P)-bd||||IPR020829||GlycerAld_3-P_DH_cat||||IPR020830||GlycerAld_3-P_DH_AS||||IPR020831||GlycerAld/Erythrose_P_DH	PF00044|Glyceraldehyde 3-phosphate dehydrogenase, NAD binding domain||PF02672|CP12 domain||PF02800|Glyceraldehyde 3-phosphate dehydrogenase, C-terminal domain	PS00071|Glyceraldehyde 3-phosphate dehydrogenase active site.	SM00846|Glyceraldehyde 3-phosphate dehydrogenase, NAD binding domain	TIGR01534|glyceraldehyde-3-phosphate dehydrogenase, type I	3.30.360.10||3.40.50.720||G3DSA:3.30.360.10||G3DSA:3.40.50.720	PTHR10836||PTHR43148||PTHR43148:SF1	-	PR00078	-	SSF51735||SSF55347	K4DH36	0	0	-0.75	-1.69	5
Solyc01g112120.2	protein_coding	Dimethylaniline monooxygenase 5	-	26.7_misc.oxidases - copper, flavone etc|34.13_transport.peptides and oligopeptides	GO:0004497_monooxygenase activity|GO:0004499_N,N-dimethylaniline monooxygenase activity|GO:0016491_oxidoreductase activity|GO:0050660_flavin adenine dinucleotide binding|GO:0050661_NADP binding|GO:0055114_oxidation-reduction process|GO:0055114_oxidation-reduction process	IPR012143||DiMe-aniline_mOase||||IPR020946||Flavin_mOase-like||||IPR023753||Pyr_nucl-diS_OxRdtase_FAD/NAD	PF00743|Flavin-binding monooxygenase-like	-	-	-	3.50.50.60||G3DSA:3.50.50.60	PTHR23023||PTHR23023:SF173||PTHR23023:SF4	PIRSF000332	-	-	SSF51905	K4B473	0	0	-1.28	-1.5	5
Solyc02g063150.2	protein_coding	Ribulose bisphosphate carboxylase small chain	-	1.3.2_PS.calvin cycle.rubisco small subunit|26.10_misc.cytochrome P450|34.3_transport.amino acids	GO:0004497_monooxygenase activity|GO:0009507_chloroplast|GO:0009536_plastid|GO:0009853_photorespiration|GO:0015977_carbon fixation|GO:0015979_photosynthesis|GO:0016491_oxidoreductase activity|GO:0016829_lyase activity|GO:0016984_ribulose-bisphosphate carboxylase activity|GO:0019253_reductive pentose-phosphate cycle|GO:0055114_oxidation-reduction process	IPR000894||RuBisCO_sc_dom||||IPR024680||RuBisCO_ssu_N||||IPR024681||RuBisCO_sc	PF00101|Ribulose bisphosphate carboxylase, small chain||PF12338|Ribulose-1,5-bisphosphate carboxylase small subunit	-	SM00961|Ribulose bisphosphate carboxylase, small chain	-	3.30.190.10||G3DSA:3.30.190.10	PTHR31262||PTHR31262:SF0||PTHR31262:SF7	-	PR00152	-	SSF55239	P08706	0	0	-0.69	-1.24	5
Solyc02g070950.1	protein_coding	Chlorophyll a/b binding protein	-	1.1.1.1_PS.lightreaction.photosystem II.LHC-II|1.1.1.2_PS.lightreaction.photosystem II.PSII polypeptide subunits	GO:0009416_response to light stimulus|GO:0009507_chloroplast|GO:0009522_photosystem I|GO:0009523_photosystem II|GO:0009535_chloroplast thylakoid membrane|GO:0009535_chloroplast thylakoid membrane|GO:0009536_plastid|GO:0009579_thylakoid|GO:0009765_photosynthesis, light harvesting|GO:0009768_photosynthesis, light harvesting in photosystem I|GO:0009941_chloroplast envelope|GO:0010287_plastoglobule|G…	IPR001344||Chloro_AB-bd_pln||||IPR022796||Chloroa_b-bind||||IPR023329||Chlorophyll_a/b-bd_dom	PF00504|Chlorophyll A-B binding protein	-	-	-	1.10.3460.10||G3DSA:1.10.3460.10	PTHR21649||PTHR21649:SF0||PTHR21649:SF42	-	-	-	0043399||SSF103511	P07370	0	0	-0.78	-1.47	5
Solyc02g082850.2	protein_coding	Serine O-acetyltransferase	-	13.1.5.3.2_amino acid metabolism.synthesis.serine-glycine-cysteine group.cysteine.SAT	GO:0005737_cytoplasm|GO:0005829_cytosol|GO:0006535_cysteine biosynthetic process from serine|GO:0009001_serine O-acetyltransferase activity|GO:0009001_serine O-acetyltransferase activity|GO:0016740_transferase activity|GO:0019344_cysteine biosynthetic process	IPR001451||Hexapep_transf||||IPR005881||Ser_O-AcTrfase||||IPR010493||Ser_AcTrfase_N||||IPR011004||Trimer_LpxA-like||||IPR018357||Hexapep_transf_CS	PF00132|Bacterial transferase hexapeptide (six repeats)||PF06426|Serine acetyltransferase, N-terminal	PS00101|Hexapeptide-repeat containing-transferases signature.	SM00971|Serine acetyltransferase, N-terminal	TIGR01172|serine O-acetyltransferase	1.10.3130.10||2.160.10.10||G3DSA:1.10.3130.10||G3DSA:2.160.10.10	PTHR23416||PTHR23416:SF31||PTHR42811||PTHR42811:SF1	-	-	-	SSF51161	K4BAF5	0	0	-0.68	-1.29	5
Solyc03g006880.2	protein_coding	Gibberellin 20-oxidase-1	-	17.5.1_hormone metabolism.ethylene.synthesis-degradation|17.6.1.11_hormone metabolism.gibberelin.synthesis-degradation.GA20 oxidase	GO:0009416_response to light stimulus|GO:0009686_gibberellin biosynthetic process|GO:0009740_gibberellic acid mediated signaling pathway|GO:0009826_unidimensional cell growth|GO:0009908_flower development|GO:0016491_oxidoreductase activity|GO:0045544_gibberellin 20-oxidase activity|GO:0046872_metal ion binding|GO:0055114_oxidation-reduction process	IPR002283||||IPR005123||Oxoglu/Fe-dep_dioxygenase||||IPR026992||DIOX_N||||IPR027443||IPNS-like	PF03171|2OG-Fe(II) oxygenase superfamily||PF14226|non-haem dioxygenase in morphine synthesis N-terminal	PS51471|Fe(2+) 2-oxoglutarate dioxygenase domain profile.	-	-	2.60.120.330||G3DSA:2.60.120.330	PTHR10209||PTHR10209:SF233||PTHR10209:SF55	-	PR00682	-	SSF51197	Q9ZPP4	0	0	-1.12	-1.16	5
Solyc04g054740.2	protein_coding	Inositol-3-phosphate synthase	-	3.4.3_minor CHO metabolism.myo-inositol.InsP synthases	GO:0004512_inositol-3-phosphate synthase activity|GO:0004512_inositol-3-phosphate synthase activity|GO:0005737_cytoplasm|GO:0006021_inositol biosynthetic process|GO:0006021_inositol biosynthetic process|GO:0008654_phospholipid biosynthetic process	IPR002587||Myo-inos-1-P_Synthase||||IPR013021||Myo-inos-1-P_Synthase_GAPDH||||IPR016040||NAD(P)-bd_dom	PF01658|Myo-inositol-1-phosphate synthase||PF07994|Myo-inositol-1-phosphate synthase	-	-	-	3.30.360.10||3.40.50.720||G3DSA:3.30.360.10||G3DSA:3.40.50.720	PTHR11510||PTHR11510:SF0||PTHR11510:SF12	PIRSF015578	-	-	SSF51735||SSF55347	K4BSM2	0	0	-0.5	-1.4	5
Solyc04g074640.2	protein_coding	L-ascorbate peroxidase	-	1.2.2_PS.photorespiration.glycolate oxydase|21.2.1_redox.ascorbate and glutathione.ascorbate	GO:0000302_response to reactive oxygen species|GO:0004130_cytochrome-c peroxidase activity|GO:0004601_peroxidase activity|GO:0006979_response to oxidative stress|GO:0009535_chloroplast thylakoid membrane|GO:0009637_response to blue light|GO:0010103_stomatal complex morphogenesis|GO:0010114_response to red light|GO:0010218_response to far red light|GO:0019252_starch biosynthetic process|GO:0019760…	IPR002016||Haem_peroxidase_pln/fun/bac||||IPR002207||Asc_peroxidase||||IPR010255||Haem_peroxidase	PF00141|Peroxidase	-	-	-	1.10.520.10||G3DSA:1.10.520.10	PTHR31356||PTHR31356:SF0	-	PR00459	-	SSF48113	K4BU02||Q9THX6	0	0	-0.66	-1.23	5
Solyc05g052300.2	protein_coding	Amino acid transporter	-	29.4.1.55_protein.postranslational modification.kinase.receptor like cytoplasmatic kinase V|34.3_transport.amino acids	GO:0003333_amino acid transmembrane transport|GO:0015171_amino acid transmembrane transporter activity|GO:0016020_membrane|GO:0016021_integral component of membrane	IPR013057||AA_transpt_TM	PF01490|Transmembrane amino acid transporter protein	-	-	-	-	PTHR22950||PTHR22950:SF112||PTHR22950:SF343	-	-	-	-	K4C1R1	0	0	-0.83	-1.22	5
Solyc06g005330.2	protein_coding	MYB transcription factor	-	27.3.25_RNA.regulation of transcription.MYB domain transcription factor family	GO:0000981_RNA polymerase II transcription factor activity, sequence-specific DNA binding|GO:0001135_transcription factor activity, RNA polymerase II transcription factor recruiting|GO:0003677_DNA binding|GO:0005634_nucleus|GO:0006357_regulation of transcription from RNA polymerase II promoter|GO:0030154_cell differentiation|GO:0043565_sequence-specific DNA binding|GO:0044212_transcription regula…	IPR001005||SANT/Myb||||IPR009057||Homeodomain-like||||IPR017930||Myb_dom	PF00249|Myb-like DNA-binding domain	PS51294|Myb-type HTH DNA-binding domain profile.	SM00717|SANT SWI3, ADA2, N-CoR and TFIIIB'' DNA-binding domains	-	1.10.10.60||G3DSA:1.10.10.60	PTHR10641||PTHR10641:SF30||PTHR10641:SF840	-	-	-	SSF46689	K4C317	0	0	-1.07	-1.19	5
Solyc06g005710.2	protein_coding	cDNA clone 002-143-C11 full insert sequence	-	35.2_not assigned.unknown	GO:0007623_circadian rhythm|GO:0009295_nucleoid|GO:0009507_chloroplast|GO:0009508_plastid chromosome|GO:0009534_chloroplast thylakoid|GO:0009535_chloroplast thylakoid membrane|GO:0009637_response to blue light|GO:0009941_chloroplast envelope|GO:0010027_thylakoid membrane organization|GO:0010103_stomatal complex morphogenesis|GO:0010114_response to red light|GO:0010218_response to far red light|GO…	IPR008030||NmrA-like||||IPR016040||NAD(P)-bd_dom	PF05368|NmrA-like family||PF13460|NADH(P)-binding	-	-	-	3.40.50.720||G3DSA:3.40.50.720	PTHR14194||PTHR14194:SF18||PTHR14194:SF84	-	-	-	SSF51735	K4C353	0	0	-0.56	-1.3	5
Solyc06g066840.2	protein_coding	2-oxoglutarate-dependent dioxygenase	-	17.5.1_hormone metabolism.ethylene.synthesis-degradation	GO:0016491_oxidoreductase activity|GO:0046872_metal ion binding|GO:0055114_oxidation-reduction process	IPR005123||Oxoglu/Fe-dep_dioxygenase||||IPR026992||DIOX_N||||IPR027443||IPNS-like	PF03171|2OG-Fe(II) oxygenase superfamily||PF14226|non-haem dioxygenase in morphine synthesis N-terminal	PS51471|Fe(2+) 2-oxoglutarate dioxygenase domain profile.	-	-	2.60.120.330||G3DSA:2.60.120.330	PTHR10209||PTHR10209:SF345||PTHR10209:SF55	-	-	-	SSF51197	K4C7V8	0	0	-0.96	-1.16	5
Solyc08g007040.2	protein_coding	Glycine cleavage system H protein 1	-	1.2.4.4_PS.photorespiration.glycine cleavage.H protein	GO:0005960_glycine cleavage complex|GO:0019464_glycine decarboxylation via glycine cleavage system	IPR000089||Biotin_lipoyl||||IPR002930||GCV_H||||IPR003016||2-oxoA_DH_lipoyl-BS||||IPR011053||Single_hybrid_motif||||IPR017453||GCV_H_sub||||IPR033753||GCV_H/Fam206	PF01597|Glycine cleavage H-protein	PS00189|2-oxo acid dehydrogenases acyltransferase component lipoyl binding site.||PS50968|Biotinyl/lipoyl domain profile.	-	TIGR00527|glycine cleavage system H protein	2.40.50.100||G3DSA:2.40.50.100	PTHR11715||PTHR11715:SF0||PTHR11715:SF15	-	-	-	SSF51230	K4CIJ1	0	0	-0.96	-1.26	5
Solyc08g079880.1	protein_coding	Subtilisin-like protease	-	29.5.1_protein.degradation.subtilases|31.4_cell.vesicle transport	GO:0004252_serine-type endopeptidase activity|GO:0004252_serine-type endopeptidase activity|GO:0006508_proteolysis|GO:0016787_hydrolase activity	IPR000209||Peptidase_S8/S53_dom||||IPR003137||Protease-assoc_domain||||IPR010259||S8pro/Inhibitor_I9||||IPR015500||Peptidase_S8_subtilisin-rel||||IPR023827||Peptidase_S8_Asp-AS	PF00082|Subtilase family||PF02225|PA domain||PF05922|Peptidase inhibitor I9	PS00136|Serine proteases, subtilase family, aspartic acid active site.	-	-	3.40.50.200||3.50.30.30||G3DSA:3.40.50.200||G3DSA:3.50.30.30	PTHR10795||PTHR10795:SF17||PTHR10795:SF471	-	PR00723	-	SSF52743	O65834	0	0	-0.41	-1.31	5
Solyc08g081620.2	protein_coding	Endoglucanase 1	-	10.6.1_cell wall.degradation.cellulases and beta-1,4-glucanases|10.2_cell wall.cellulose synthesis|26.3.4_misc.gluco-, galacto- and mannosidases.endoglucanase	GO:0000272_polysaccharide catabolic process|GO:0003824_catalytic activity|GO:0004553_hydrolase activity, hydrolyzing O-glycosyl compounds|GO:0005975_carbohydrate metabolic process|GO:0008152_metabolic process|GO:0008810_cellulase activity|GO:0016787_hydrolase activity|GO:0016798_hydrolase activity, acting on glycosyl bonds|GO:0030245_cellulose catabolic process	IPR001701||Glyco_hydro_9||||IPR008928||6-hairpin_glycosidase-like||||IPR012341||6hp_glycosidase||||IPR018221||Glyco_hydro_9_AS||||IPR033126||Glyco_hydro_9_Asp/Glu_AS	PF00759|Glycosyl hydrolase family 9	PS00592|Glycosyl hydrolases family 9 active sites signature 1.||PS00698|Glycosyl hydrolases family 9 active sites signature 2.	-	-	1.50.10.10||G3DSA:1.50.10.10	PTHR22298||PTHR22298:SF3||PTHR22298:SF92	-	-	-	SSF48208	Q42871	0	0	-0.5	-1.27	5
Solyc09g089730.2	protein_coding	1-aminocyclopropane-1-carboxylate oxidase-like protein	-	12.2.99_N-metabolism.ammonia metabolism.unspecified|16.5.1.1.1.13_secondary metabolism.sulfur-containing.glucosinolates.synthesis.aliphatic.2-oxoglutarate-dependent dioxygenase|17.5.1.2_hormone metabolism.ethylene.synthesis-degradation.1-aminocyclopropane-1-carboxylate oxidase|21.2_redox.ascorbate and glutathione|23.2_nucleotide metabolism.degradation|26.14_misc.oxygenases|27.2_RNA.transcription|…	GO:0016491_oxidoreductase activity|GO:0046872_metal ion binding|GO:0055114_oxidation-reduction process	IPR005123||Oxoglu/Fe-dep_dioxygenase||||IPR026992||DIOX_N||||IPR027443||IPNS-like	PF03171|2OG-Fe(II) oxygenase superfamily||PF14226|non-haem dioxygenase in morphine synthesis N-terminal	PS51471|Fe(2+) 2-oxoglutarate dioxygenase domain profile.	-	-	2.60.120.330||G3DSA:2.60.120.330	PTHR10209||PTHR10209:SF322||PTHR10209:SF55	-	-	-	SSF51197	K4CVZ9	0	0	-0.7	-1.4	5
Solyc10g054870.1	protein_coding	Triosephosphate isomerase	-	1.3.5_PS.calvin cycle.TPI|4.3.7_glycolysis.unclear/dually targeted.triosephosphate isomerase (TPI)	GO:0003824_catalytic activity|GO:0004807_triose-phosphate isomerase activity|GO:0004807_triose-phosphate isomerase activity|GO:0005829_cytosol|GO:0006094_gluconeogenesis|GO:0006096_glycolytic process|GO:0006096_glycolytic process|GO:0008152_metabolic process|GO:0019563_glycerol catabolic process|GO:0046166_glyceraldehyde-3-phosphate biosynthetic process	IPR000652||Triosephosphate_isomerase||||IPR013785||Aldolase_TIM||||IPR020861||Triosephosphate_isomerase_AS||||IPR022896||TrioseP_Isoase_bac/euk	PF00121|Triosephosphate isomerase	PS00171|Triosephosphate isomerase active site.||PS51440|Triosephosphate isomerase (TIM) family profile.	-	TIGR00419|triose-phosphate isomerase	3.20.20.70||G3DSA:3.20.20.70	PTHR21139	-	-	-	SSF51351	K4D180	0	0	-0.77	-1.25	5
Solyc12g006140.1	protein_coding	Chlorophyll a-b binding protein 37, chloroplastic	-	1.1.1.1_PS.lightreaction.photosystem II.LHC-II	GO:0009416_response to light stimulus|GO:0009507_chloroplast|GO:0009522_photosystem I|GO:0009523_photosystem II|GO:0009535_chloroplast thylakoid membrane|GO:0009535_chloroplast thylakoid membrane|GO:0009536_plastid|GO:0009579_thylakoid|GO:0009765_photosynthesis, light harvesting|GO:0009768_photosynthesis, light harvesting in photosystem I|GO:0009941_chloroplast envelope|GO:0010287_plastoglobule|G…	IPR001344||Chloro_AB-bd_pln||||IPR022796||Chloroa_b-bind||||IPR023329||Chlorophyll_a/b-bd_dom	PF00504|Chlorophyll A-B binding protein	-	-	-	1.10.3460.10||G3DSA:1.10.3460.10	PTHR21649||PTHR21649:SF0||PTHR21649:SF48	-	-	-	43399	K4DBF1||P14279	0	0	-0.68	-1.41	5
Solyc01g099180.2	protein_coding	Lipoxygenase	-	17.7.1.2_hormone metabolism.jasmonate.synthesis-degradation.lipoxygenase	GO:0006633_fatty acid biosynthetic process|GO:0016491_oxidoreductase activity|GO:0016702_oxidoreductase activity, acting on single donors with incorporation of molecular oxygen, incorporation of two atoms of oxygen|GO:0031408_oxylipin biosynthetic process|GO:0046872_metal ion binding|GO:0051213_dioxygenase activity|GO:0055114_oxidation-reduction process	IPR000907||LipOase||||IPR001024||PLAT/LH2_dom||||IPR001246||LipOase_plant||||IPR008976||||IPR013819||LipOase_C||||IPR020833||LipOase_Fe_BS||||IPR020834||LipOase_CS||||IPR027433||Lipoxygenase_domain_3	PF00305|Lipoxygenase||PF01477|PLAT/LH2 domain	PS00081|Lipoxygenases iron-binding region signature 2.||PS00711|Lipoxygenases iron-binding region signature 1.||PS50095|PLAT domain profile.||PS51393|Lipoxygenase iron-binding catalytic domain profile.	SM00308|Lipoxygenase homology 2 (beta barrel) domain	-	1.20.245.10||2.60.60.20||3.10.450.60||4.10.372.10||4.10.375.10||G3DSA:1.20.245.10||G3DSA:2.60.60.20||G3DSA:3.10.450.60||G3DSA:4.10.372.10||G3DSA:4.10.375.10	PTHR11771||PTHR11771:SF2||PTHR11771:SF80	-	PR00087||PR00468	-	SSF48484||SSF49723	K4B0V5	0	0	-0.33	-1.67	5
Solyc06g006110.2	protein_coding	Calcium/proton exchanger	-	34.21_transport.calcium|34.12_transport.metal	GO:0006812_cation transport|GO:0006816_calcium ion transport|GO:0008324_cation transmembrane transporter activity|GO:0009705_plant-type vacuole membrane|GO:0015369_calcium:proton antiporter activity|GO:0016020_membrane|GO:0016021_integral component of membrane|GO:0055085_transmembrane transport|GO:0070588_calcium ion transmembrane transport|GO:0098655_cation transmembrane transport	IPR004713||CaH_exchang||||IPR004798||CAX||||IPR004837||NaCa_Exmemb	PF01699|Sodium/calcium exchanger protein	-	-	TIGR00378|calcium/proton exchanger||TIGR00846|calcium/proton exchanger	-	PTHR31503||PTHR31503:SF26	-	-	-	-	K4C393	0	0	-0.38	-1.72	5
Solyc09g082760.2	protein_coding	Aspartic proteinase 2	-	29.5.4_protein.degradation.aspartate protease	GO:0004190_aspartic-type endopeptidase activity|GO:0004190_aspartic-type endopeptidase activity|GO:0006508_proteolysis|GO:0006508_proteolysis|GO:0006629_lipid metabolic process|GO:0008233_peptidase activity|GO:0016787_hydrolase activity|GO:0030163_protein catabolic process	IPR001461||Aspartic_peptidase||||IPR001969||Aspartic_peptidase_AS||||IPR007856||SapB_1||||IPR008138||SapB_2||||IPR008139||SaposinB||||IPR011001||Saposin-like||||IPR021109||Peptidase_aspartic_dom||||IPR033121||PEPTIDASE_A1	PF00026|Eukaryotic aspartyl protease||PF03489|Saposin-like type B, region 2||PF05184|Saposin-like type B, region 1	PS00141|Eukaryotic and viral aspartyl proteases active site.||PS50015|Saposin B type domain profile.||PS51767	-	-	1.10.225.10||2.40.70.10||G3DSA:1.10.225.10||G3DSA:2.40.70.10	PTHR13683||PTHR13683:SF491||PTHR13683:SF85	-	PR00792	-	SSF47862||SSF50630	K4CVQ2	0	0	-0.33	-1.7	5
Solyc10g007600.2	protein_coding	L-lactate dehydrogenase	-	1.2.2_PS.photorespiration.glycolate oxydase|30.2.16_signalling.receptor kinases.Catharanthus roseus-like RLK1	GO:0003824_catalytic activity|GO:0005777_peroxisome|GO:0010181_FMN binding|GO:0010204_defense response signaling pathway, resistance gene-independent|GO:0016491_oxidoreductase activity|GO:0042742_defense response to bacterium|GO:0050665_hydrogen peroxide biosynthetic process|GO:0055114_oxidation-reduction process	IPR000262||FMN-dep_DH||||IPR008259||FMN_hydac_DH_AS||||IPR012133||Alpha-hydoxy_acid_DH_FMN||||IPR013785||Aldolase_TIM	PF01070|FMN-dependent dehydrogenase	PS00557|FMN-dependent alpha-hydroxy acid dehydrogenases active site.||PS51349|FMN-dependent alpha-hydroxy acid dehydrogenase domain profile.	-	-	3.20.20.70||G3DSA:3.20.20.70	PTHR10578||PTHR10578:SF89	PIRSF000138	-	-	SSF51395	K4CXT9	0	0	-0.36	-1.64	5
Solyc03g117250.2	protein_coding	Flotillin 1	-	35.2_not assigned.unknown	-	IPR001107||Band_7||||IPR027705||Flotillin_fam	PF01145|SPFH domain / Band 7 family	-	-	-	-	PTHR13806||PTHR13806:SF24||PTHR13806:SF3	-	-	-	0050593||SSF117892	K4BLM7	0	0	-0.3	-1.41	5
Solyc06g076790.1	protein_coding	Unknown Protein	-	35.2_not assigned.unknown	GO:0009535_chloroplast thylakoid membrane|GO:0009637_response to blue light|GO:0009941_chloroplast envelope|GO:0010027_thylakoid membrane organization|GO:0010114_response to red light|GO:0010218_response to far red light|GO:0030003_cellular cation homeostasis|GO:0070838_divalent metal ion transport	IPR021584||TSP9	PF11493|Thylakoid soluble phosphoprotein TSP9	-	-	-	-	PTHR36370||PTHR36370:SF3	-	-	-	0052678||SSF144256	K4CA37	0	-0.51	-0.54	-1.03	5
Solyc01g079180.2	protein_coding	Pectinesterase	-	10.8.1_cell wall.pectinesterases.PME|34.16_transport.ABC transporters and multidrug resistance systems	GO:0005618_cell wall|GO:0016787_hydrolase activity|GO:0030599_pectinesterase activity|GO:0042545_cell wall modification|GO:0045330_aspartyl esterase activity|GO:0045490_pectin catabolic process	IPR000070||Pectinesterase_cat||||IPR011050||Pectin_lyase_fold/virulence||||IPR012334||Pectin_lyas_fold||||IPR018040||Pectinesterase_AS||||IPR033131||Pectinesterase_Asp_AS	PF01095|Pectinesterase	PS00503|Pectinesterase signature 2.	-	-	2.160.20.10||G3DSA:2.160.20.10	PTHR31321||PTHR31321:SF0||PTHR31321:SF33	-	-	-	SSF51126	K4AXG4	0	-0.62	-0.87	-1.05	5
Solyc03g062720.2	protein_coding	Galactose mutarotase-like	-	35.1_not assigned.no ontology	GO:0003824_catalytic activity|GO:0005975_carbohydrate metabolic process|GO:0030246_carbohydrate binding	IPR011013||Gal_mutarotase_SF_dom||||IPR014718||Glyco_hydro-type_carb-bd_sub	-	-	-	-	2.70.98.10||G3DSA:2.70.98.10	PTHR11122||PTHR11122:SF37||PTHR11122:SF5	-	-	-	SSF74650	K4BH21	0	-0.35	-0.57	-1.05	5
Solyc10g008160.2	protein_coding	Transcription factor (Fragment)	-	27.3.20_RNA.regulation of transcription.G2-like transcription factor family (GARP)	-	IPR009057||Homeodomain-like	-	-	-	-	1.10.10.60||G3DSA:1.10.10.60	PTHR31312||PTHR31312:SF0||PTHR31312:SF4	-	-	-	-	K4CXZ3	0	-0.54	-0.7	-1.2	5
Solyc10g018300.1	protein_coding	Transketolase 1	-	1.3.8_PS.calvin cycle.transketolase|7.2.1_OPP.non-reductive PP.transketolase	GO:0003824_catalytic activity|GO:0004802_transketolase activity|GO:0008152_metabolic process	IPR005474||Transketolase_N||||IPR005475||Transketolase-like_Pyr-bd||||IPR005476||||IPR005478||Transketolase_bac-like||||IPR009014||Transketo_C/Pyr-ferredox_oxred||||IPR020826||Transketolase_BS||||IPR029061||THDP-binding||||IPR033247||Transketolase_fam||||IPR033248||Transketolase_C	PF00456|Transketolase, thiamine diphosphate binding domain||PF02779|Transketolase, pyrimidine binding domain||PF02780|Transketolase, C-terminal domain	PS00801|Transketolase signature 1.||PS00802|Transketolase signature 2.	SM00861|Transketolase, pyrimidine binding domain	TIGR00232|transketolase	3.40.50.920||3.40.50.970||G3DSA:3.40.50.920||G3DSA:3.40.50.970	PTHR11624||PTHR11624:SF1||PTHR43522||PTHR43522:SF3	-	-	-	SSF52518||SSF52922	K4CYV4	0	-0.33	-0.46	-1.13	5
Solyc10g082030.1	protein_coding	Peroxiredoxin	-	21.5.1_redox.peroxiredoxin.BAS1|21.1_redox.thioredoxin	GO:0005623_cell|GO:0016209_antioxidant activity|GO:0016491_oxidoreductase activity|GO:0045454_cell redox homeostasis|GO:0051920_peroxiredoxin activity|GO:0055114_oxidation-reduction process|GO:0098869_cellular oxidant detoxification	IPR000866||AhpC/TSA||||IPR012336||Thioredoxin-like_fold||||IPR013766||Thioredoxin_domain||||IPR019479||Peroxiredoxin_C||||IPR024706||Peroxiredoxin_AhpC-typ	PF00578|AhpC/TSA family||PF10417|C-terminal domain of 1-Cys peroxiredoxin	PS51352|Thioredoxin domain profile.	-	-	3.40.30.10||G3DSA:3.40.30.10	PTHR10681||PTHR10681:SF130	PIRSF000239	-	-	SSF52833	K4D389	0	-0.35	-0.72	-1.07	5
Solyc01g108930.2	protein_coding	B3 domain-containing protein Os03g0622200	-	27.3.41_RNA.regulation of transcription.B3 transcription factor family	GO:0003677_DNA binding|GO:0005634_nucleus|GO:0006351_transcription, DNA-templated|GO:0006355_regulation of transcription, DNA-templated	IPR003340||B3_DNA-bd||||IPR015300||DNA-bd_pseudobarrel	PF02362|B3 DNA binding domain	PS50863|B3 DNA-binding domain profile.	SM01019|B3 DNA binding domain	-	2.40.330.10||G3DSA:2.40.330.10	PTHR31920||PTHR31920:SF22	-	-	-	SSF101936	K4B3A7	0	0	-1	-0.87	6
Solyc01g100900.2	protein_coding	MtN21 nodulin protein-like	-	33.99_development.unspecified|26.1_misc.misc2	GO:0005886_plasma membrane|GO:0006810_transport|GO:0016020_membrane|GO:0016021_integral component of membrane|GO:0022857_transmembrane transporter activity|GO:0022857_transmembrane transporter activity|GO:0055085_transmembrane transport	IPR000620||EamA_dom||||IPR030184||WAT1-related	PF00892|EamA-like transporter family	-	-	-	-	PTHR31218||PTHR31218:SF0||PTHR31218:SF85	-	-	-	0043518||SSF103481	K4B1C1	0	0	-0.66	-0.42	6
Solyc10g052490.1	protein_coding	Isoflavone reductase-like protein 5	-	16.8.5.1_secondary metabolism.flavonoids.isoflavonols.isoflavone reductase	-	IPR008030||NmrA-like||||IPR016040||NAD(P)-bd_dom	PF05368|NmrA-like family	-	-	-	3.40.50.720||3.90.25.10||G3DSA:3.40.50.720||G3DSA:3.90.25.10	PTHR10366||PTHR10366:SF133||PTHR43349||PTHR43349:SF17	-	-	-	SSF51735	K4D0V1	0	0	-1.07	-0.52	6
Solyc06g074090.2	protein_coding	Sterol reductase	-	17.3.1.2.7_hormone metabolism.brassinosteroid.synthesis-degradation.sterols.DWF5	GO:0009918_sterol delta7 reductase activity|GO:0016020_membrane|GO:0016021_integral component of membrane|GO:0016126_sterol biosynthetic process|GO:0016132_brassinosteroid biosynthetic process|GO:0016628_oxidoreductase activity, acting on the CH-CH group of donors, NAD or NADP as acceptor|GO:0030176_integral component of endoplasmic reticulum membrane|GO:0055114_oxidation-reduction process	IPR001171||Ergosterol_biosynth_ERG4_ERG24||||IPR018083||Sterol_reductase_CS	PF01222|Ergosterol biosynthesis ERG4/ERG24 family	PS01018|Sterol reductase family signature 2.	-	-	-	PTHR21257||PTHR21257:SF22||PTHR21257:SF40	-	-	-	-	K4C9C7	0	0	-0.59	-0.52	6
Solyc01g008910.2	protein_coding	Scarecrow transcription factor family protein	-	27.3.21_RNA.regulation of transcription.GRAS transcription factor family|33.99_development.unspecified	GO:0000989_transcription factor activity, transcription factor binding|GO:0003700_transcription factor activity, sequence-specific DNA binding|GO:0005634_nucleus|GO:0005634_nucleus|GO:0006351_transcription, DNA-templated|GO:0006355_regulation of transcription, DNA-templated|GO:0006355_regulation of transcription, DNA-templated|GO:0043565_sequence-specific DNA binding	IPR005202||TF_GRAS||||IPR030008||Scarecrow-like_3	PF03514|GRAS domain family	PS50985|GRAS family profile.	-	-	-	PTHR31636||PTHR31636:SF120	-	-	-	-	K4AT87	0	0	-0.99	-0.71	6
Solyc02g031920.2	protein_coding	Pathogen-related protein related	-	20.1.7_stress.biotic.PR-proteins|27.1.20_RNA.processing.degradation dicer	-	-	-	-	-	-	-	PTHR31723||PTHR31723:SF4	-	-	-	-	K4B5D8	0	0	-0.71	-0.77	6
Solyc03g078780.1	protein_coding	UDP-glucosyltransferase	-	17.4.1_hormone metabolism.cytokinin.synthesis-degradation|26.2_misc.UDP glucosyl and glucoronyl transferases	GO:0008152_metabolic process|GO:0016758_transferase activity, transferring hexosyl groups|GO:0043231_intracellular membrane-bounded organelle|GO:0080043_quercetin 3-O-glucosyltransferase activity|GO:0080044_quercetin 7-O-glucosyltransferase activity	IPR002213||UDP_glucos_trans	PF00201|UDP-glucoronosyl and UDP-glucosyl transferase	-	-	-	3.40.50.2000||G3DSA:3.40.50.2000	PTHR11926||PTHR11926:SF15||PTHR11926:SF449	-	-	-	SSF53756	K4BHV4	0	0	-0.67	-0.6	6
Solyc07g042440.2	protein_coding	Alkyl hydroperoxide reductase/Thiol specific antioxidant family protein	-	13.1.3.6.1.4_amino acid metabolism.synthesis.aspartate family.misc.homoserine.homoserine kinase|2.2.1.3.1_major CHO metabolism.degradation.sucrose.invertases.neutral|21.5_redox.peroxiredoxin|29.5.15_protein.degradation.inhibitors	GO:0009507_chloroplast|GO:0009533_chloroplast stromal thylakoid|GO:0009534_chloroplast thylakoid|GO:0009535_chloroplast thylakoid membrane|GO:0009941_chloroplast envelope|GO:0010287_plastoglobule|GO:0016209_antioxidant activity|GO:0016491_oxidoreductase activity|GO:0045454_cell redox homeostasis|GO:0051920_peroxiredoxin activity|GO:0055114_oxidation-reduction process|GO:0098869_cellular oxidant d…	IPR000866||AhpC/TSA||||IPR012336||Thioredoxin-like_fold||||IPR013766||Thioredoxin_domain	PF00578|AhpC/TSA family	PS51352|Thioredoxin domain profile.	-	-	3.40.30.10||G3DSA:3.40.30.10	PTHR10681||PTHR42801||PTHR42801:SF2	-	-	-	SSF52833	K4CEA5	0	0	-0.65	-0.82	6
Solyc08g008580.2	protein_coding	Cystathionine gamma-lyase	-	13.2.3.4.1_amino acid metabolism.degradation.aspartate family.methionine.methionine gamma-lyase	GO:0003824_catalytic activity|GO:0003962_cystathionine gamma-synthase activity|GO:0004123_cystathionine gamma-lyase activity|GO:0005737_cytoplasm|GO:0019343_cysteine biosynthetic process via cystathionine|GO:0019346_transsulfuration|GO:0030170_pyridoxal phosphate binding|GO:0030170_pyridoxal phosphate binding|GO:0071266_'de novo' L-methionine biosynthetic process	IPR000277||Cys/Met-Metab_PyrdxlP-dep_enz||||IPR015421||PyrdxlP-dep_Trfase_major_sub1||||IPR015422||PyrdxlP-dep_Trfase_major_sub2||||IPR015424||PyrdxlP-dep_Trfase	PF01053|Cys/Met metabolism PLP-dependent enzyme	-	-	-	3.40.640.10||3.90.1150.10||G3DSA:3.40.640.10||G3DSA:3.90.1150.10	PTHR11808||PTHR11808:SF60||PTHR11808:SF9	PIRSF001434	-	-	SSF53383	K4CIZ2	0	0	-0.72	-0.79	6
Solyc08g079890.1	protein_coding	Subtilisin-like protease	-	29.5.1_protein.degradation.subtilases|31.4_cell.vesicle transport	GO:0004252_serine-type endopeptidase activity|GO:0004252_serine-type endopeptidase activity|GO:0006508_proteolysis|GO:0016787_hydrolase activity	IPR000209||Peptidase_S8/S53_dom||||IPR003137||Protease-assoc_domain||||IPR010259||S8pro/Inhibitor_I9||||IPR015500||Peptidase_S8_subtilisin-rel||||IPR023827||Peptidase_S8_Asp-AS	PF00082|Subtilase family||PF02225|PA domain||PF05922|Peptidase inhibitor I9	PS00136|Serine proteases, subtilase family, aspartic acid active site.	-	-	3.40.50.200||3.50.30.30||G3DSA:3.40.50.200||G3DSA:3.50.30.30	PTHR10795||PTHR10795:SF17||PTHR10795:SF471	-	PR00723	-	SSF52743	K4CNY9	0	0	-0.7	-0.76	6
Solyc09g011080.2	protein_coding	Ribulose-1 5-bisphosphate carboxylase/oxygenase activase 1	-	1.3.13_PS.calvin cycle.rubisco interacting	GO:0005524_ATP binding|GO:0009570_chloroplast stroma|GO:0009579_thylakoid|GO:0043085_positive regulation of catalytic activity|GO:0046863_ribulose-1,5-bisphosphate carboxylase/oxygenase activator activity	IPR003959||ATPase_AAA_core||||IPR027417||P-loop_NTPase	PF00004|ATPase family associated with various cellular activities (AAA)	-	-	-	3.40.50.300||G3DSA:3.40.50.300	PTHR32429||PTHR32429:SF1||PTHR32429:SF13	-	-	-	SSF52540	K4CRD4	0	0	-0.74	-0.57	6
Solyc11g066670.1	protein_coding	UDP-glucosyltransferase	-	26.2_misc.UDP glucosyl and glucoronyl transferases|16.2.1_secondary metabolism.phenylpropanoids.lignin biosynthesis	GO:0008152_metabolic process|GO:0016740_transferase activity|GO:0016757_transferase activity, transferring glycosyl groups|GO:0016758_transferase activity, transferring hexosyl groups|GO:0043231_intracellular membrane-bounded organelle|GO:0080043_quercetin 3-O-glucosyltransferase activity|GO:0080044_quercetin 7-O-glucosyltransferase activity	IPR002213||UDP_glucos_trans	PF00201|UDP-glucoronosyl and UDP-glucosyl transferase	PS00375|UDP-glycosyltransferases signature.	-	-	3.40.50.2000||G3DSA:3.40.50.2000	PTHR11926||PTHR11926:SF15||PTHR11926:SF608	-	-	-	SSF53756	K4D9S4	0	0	-0.62	-0.6	6
Solyc12g008800.1	protein_coding	MYB transcription factor	-	27.3.26_RNA.regulation of transcription.MYB-related transcription factor family	GO:0003677_DNA binding|GO:0005634_nucleus|GO:0006351_transcription, DNA-templated|GO:0006355_regulation of transcription, DNA-templated	IPR001005||SANT/Myb||||IPR001878||Znf_CCHC||||IPR006447||Myb_dom_plants||||IPR009057||Homeodomain-like||||IPR017930||Myb_dom	PF00249|Myb-like DNA-binding domain	PS51294|Myb-type HTH DNA-binding domain profile.	SM00343|zinc finger||SM00717|SANT SWI3, ADA2, N-CoR and TFIIIB'' DNA-binding domains	TIGR01557|myb-like DNA-binding domain, SHAQKYF class	1.10.10.60||G3DSA:1.10.10.60	PTHR12374||PTHR12374:SF29||PTHR31243||PTHR31243:SF0	-	-	-	SSF46689	K4DBW8	0	0	-0.96	-0.69	6
Solyc12g009930.1	protein_coding	UDP-glucuronosyltransferase 1-6	-	13.1.5.3.1_amino acid metabolism.synthesis.serine-glycine-cysteine group.cysteine.OASTL|26.2_misc.UDP glucosyl and glucoronyl transferases	GO:0008152_metabolic process|GO:0016740_transferase activity|GO:0016757_transferase activity, transferring glycosyl groups|GO:0016758_transferase activity, transferring hexosyl groups|GO:0043231_intracellular membrane-bounded organelle|GO:0080043_quercetin 3-O-glucosyltransferase activity|GO:0080044_quercetin 7-O-glucosyltransferase activity	IPR002213||UDP_glucos_trans	PF00201|UDP-glucoronosyl and UDP-glucosyl transferase	PS00375|UDP-glycosyltransferases signature.	-	-	3.40.50.2000||G3DSA:3.40.50.2000	PTHR11926||PTHR11926:SF15||PTHR11926:SF564	-	-	-	SSF53756	K4DC81	0	0	-0.66	-0.71	6
Solyc12g099650.1	protein_coding	Photosystem II 5 kDa protein, chloroplastic	-	1.1.1.2_PS.lightreaction.photosystem II.PSII polypeptide subunits|1.1.2.2_PS.lightreaction.photosystem I.PSI polypeptide subunits	-	-	-	-	-	-	-	PTHR34940||PTHR34940:SF2	-	-	PD030057	-	K4DHY6	0	0	-0.72	-0.81	6
Solyc02g086710.2	protein_coding	Monodehydroascorbate reductase (NADH)-like protein	-	21.2.1_redox.ascorbate and glutathione.ascorbate	GO:0009941_chloroplast envelope|GO:0016020_membrane|GO:0016021_integral component of membrane|GO:0016491_oxidoreductase activity|GO:0019761_glucosinolate biosynthetic process|GO:0042744_hydrogen peroxide catabolic process|GO:0046686_response to cadmium ion|GO:0050660_flavin adenine dinucleotide binding|GO:0055114_oxidation-reduction process	IPR001327||||IPR013027||||IPR016156||FAD/NAD-linked_Rdtase_dimer||||IPR023753||Pyr_nucl-diS_OxRdtase_FAD/NAD	PF00070|Pyridine nucleotide-disulphide oxidoreductase||PF07992|Pyridine nucleotide-disulphide oxidoreductase	-	-	-	3.50.50.60||G3DSA:3.50.50.60	PTHR22912||PTHR22912:SF39||PTHR43557||PTHR43557:SF4	-	PR00368||PR00411	-	SSF51905||SSF55424	K4BBH8	0	-0.22	-0.2	-0.49	7
Solyc01g097910.2	protein_coding	Rubredoxin family protein	-	29.8_protein.assembly and cofactor ligation	GO:0005506_iron ion binding|GO:0009535_chloroplast thylakoid membrane|GO:0009773_photosynthetic electron transport in photosystem I|GO:0009965_leaf morphogenesis|GO:0016020_membrane|GO:0016021_integral component of membrane	IPR004039||Rubredoxin-type_fold||||IPR024934||Rubredoxin-like_dom||||IPR024935||Rubredoxin_dom	PF00301|Rubredoxin	PS50903|Rubredoxin-like domain profile.	-	-	2.20.28.10||G3DSA:2.20.28.10	PTHR10909||PTHR10909:SF152||PTHR10909:SF352	-	PR00163	-	SSF57802	K4B0H8	0	-0.27	-0.28	-0.76	7
Solyc02g069860.2	protein_coding	Nuclear transcription factor Y subunit A-7	-	10.1.2_cell wall.precursor synthesis.UGE|27.3.14_RNA.regulation of transcription.CCAAT box binding factor family, HAP2	GO:0003677_DNA binding|GO:0003700_transcription factor activity, sequence-specific DNA binding|GO:0006355_regulation of transcription, DNA-templated|GO:0016602_CCAAT-binding factor complex	IPR001289||TF_CBFB||||IPR018362||CCAAT-binding_factor_CS	PF02045|CCAAT-binding transcription factor (CBF-B/NF-YA) subunit B	PS00686|NF-YA/HAP2 subunit signature.||PS51152|NF-YA/HAP2 family profile.	SM00521|CCAAT-Binding transcription Factor	-	-	PTHR12632||PTHR12632:SF22	-	PR00616	-	-	K4B7W8	0	-0.28	-0.3	-0.63	7
Solyc03g005190.2	protein_coding	Ferredoxin	-	1.1.5.2_PS.lightreaction.other electron carrier (ox/red).ferredoxin|26.30_misc.other Ferredoxins and Rieske domain|20.2.1_stress.abiotic.heat|26.3_misc.gluco-, galacto- and mannosidases|7.3_OPP.electron transfer	GO:0009055_electron carrier activity|GO:0051536_iron-sulfur cluster binding	IPR001041||2Fe-2S_ferredoxin-type||||IPR012675||Beta-grasp_dom	PF00111|2Fe-2S iron-sulfur cluster binding domain	PS51085|2Fe-2S ferredoxin-type iron-sulfur binding domain profile.	-	-	3.10.20.30||G3DSA:3.10.20.30	PTHR32148||PTHR33879||PTHR33879:SF7	-	-	-	SSF54292	K4BDU3	0	-0.34	-0.52	-0.71	7
Solyc03g026200.2	protein_coding	Os10g0522500 protein (Fragment)	-	13.1.3.5_amino acid metabolism.synthesis.aspartate family.lysine	GO:0009507_chloroplast|GO:0010190_cytochrome b6f complex assembly	IPR021325||DUF2930	PF11152|Protein of unknown function (DUF2930)	-	-	-	-	PTHR36403	-	-	-	-	K4BF93	0	-0.39	-0.44	-0.79	7
Solyc03g116730.2	protein_coding	Stearoyl-CoA 9-desaturase	-	11.2.1_lipid metabolism.FA desaturation.desaturase|28.1.3_DNA.synthesis/chromatin structure.histone	GO:0006629_lipid metabolic process|GO:0006633_fatty acid biosynthetic process|GO:0016020_membrane|GO:0016021_integral component of membrane|GO:0016491_oxidoreductase activity|GO:0016717_oxidoreductase activity, acting on paired donors, with oxidation of a pair of donors resulting in the reduction of molecular oxygen to two molecules of water|GO:0055114_oxidation-reduction process	IPR005804||Fatty_acid_desaturase-1||||IPR015876||Fatty_acid_desaturase-1_core	PF00487|Fatty acid desaturase	-	-	-	-	PTHR11351||PTHR11351:SF2||PTHR11351:SF44	-	PR00075	-	-	K4BLH5	0	-0.27	-0.31	-0.59	7
Solyc05g044630.2	protein_coding	Fe/S biogenesis protein nfuA	-	29.8_protein.assembly and cofactor ligation	GO:0005506_iron ion binding|GO:0016226_iron-sulfur cluster assembly|GO:0051536_iron-sulfur cluster binding	IPR001075||NIF_FeS_clus_asmbl_NifU_C	PF01106|NifU-like domain	-	-	-	-	PTHR11178||PTHR11178:SF28||PTHR11178:SF5	-	-	PD002830	SSF117916	K4C0P6	0	-0.34	-0.44	-0.61	7
Solyc05g052950.2	protein_coding	Regulator of chromosome condensation RCC1 domain-containing protein	-	31.2_cell.division	GO:0005634_nucleus|GO:0009631_cold acclimation|GO:0042393_histone binding|GO:0071497_cellular response to freezing|GO:1901141_regulation of lignin biosynthetic process	IPR000408||Reg_chr_condens||||IPR009091||RCC1/BLIP-II	PF00415|Regulator of chromosome condensation (RCC1) repeat||PF13540|Regulator of chromosome condensation (RCC1) repeat	PS00626|Regulator of chromosome condensation (RCC1) signature 2.||PS50012|Regulator of chromosome condensation (RCC1) repeat profile.	-	-	2.130.10.30||G3DSA:2.130.10.30	PTHR22870||PTHR22870:SF247||PTHR22870:SF94	-	PR00633	-	SSF50985	K4C1X5	0	-0.45	-0.43	-0.49	7
Solyc06g036260.2	protein_coding	Beta-carotene hydroxylase 1	-	16.1.4.6_secondary metabolism.isoprenoids.carotenoids.carotenoid beta ring hydroxylase	GO:0005506_iron ion binding|GO:0008610_lipid biosynthetic process|GO:0016020_membrane|GO:0016021_integral component of membrane|GO:0016491_oxidoreductase activity|GO:0055114_oxidation-reduction process	IPR006694||Fatty_acid_hydroxylase	PF04116|Fatty acid hydroxylase superfamily	-	-	-	-	PTHR31899||PTHR31899:SF0||PTHR31899:SF5	-	-	-	-	Q9S6Y1	0	-0.3	-0.38	-0.45	7
Solyc06g050310.2	protein_coding	Phosphatase/phosphohexomutase HAD superfamily	-	35.1_not assigned.no ontology	GO:0005737_cytoplasm|GO:0016311_dephosphorylation|GO:0016791_phosphatase activity	IPR023214||HAD-like_dom	PF13419|Haloacid dehalogenase-like hydrolase	-	-	-	3.40.50.1000||G3DSA:3.40.50.1000	PTHR18901||PTHR18901:SF54	-	-	-	SSF56784	K4C5H6	0	-0.24	-0.34	-0.54	7
Solyc07g008530.1	protein_coding	Tyrosyl-tRNA synthetase	-	29.1.1_protein.aa activation.tyrosine-tRNA ligase	GO:0000166_nucleotide binding|GO:0003723_RNA binding|GO:0004812_aminoacyl-tRNA ligase activity|GO:0004831_tyrosine-tRNA ligase activity|GO:0004831_tyrosine-tRNA ligase activity|GO:0005524_ATP binding|GO:0005737_cytoplasm|GO:0005739_mitochondrion|GO:0005829_cytosol|GO:0006412_translation|GO:0006418_tRNA aminoacylation for protein translation|GO:0006437_tyrosyl-tRNA aminoacylation|GO:0006655_phosph…	IPR001412||aa-tRNA-synth_I_CS||||IPR002305||aa-tRNA-synth_Ic||||IPR002307||Tyr-tRNA-ligase||||IPR002942||S4_RNA-bd||||IPR014729||Rossmann-like_a/b/a_fold||||IPR024088||Tyr-tRNA-ligase_bac-type||||IPR024107||Tyr-tRNA-ligase_bac_1	PF00579|tRNA synthetases class I (W and Y)||PF01479|S4 domain	PS00178|Aminoacyl-transfer RNA synthetases class-I signature.||PS50889|S4 RNA-binding domain profile.	SM00363|S4 RNA-binding domain	TIGR00234|tyrosine--tRNA ligase	1.10.240.10||3.10.290.10||3.40.50.620||G3DSA:1.10.240.10||G3DSA:3.10.290.10||G3DSA:3.40.50.620	PTHR11766||PTHR11766:SF0||PTHR11766:SF4	-	PR01040	-	SSF52374||SSF55174	K4CBX2	0	-0.38	-0.52	-0.77	7
Solyc07g062190.2	protein_coding	50S ribosomal protein L13	-	29.2.1.1.1.2.13_protein.synthesis.ribosomal protein.prokaryotic.chloroplast.50S subunit.L13|29.2.2_protein.synthesis.ribosome biogenesis	GO:0003729_mRNA binding|GO:0003735_structural constituent of ribosome|GO:0003735_structural constituent of ribosome|GO:0005840_ribosome|GO:0005840_ribosome|GO:0006412_translation|GO:0006412_translation|GO:0030529_intracellular ribonucleoprotein complex	IPR005822||Ribosomal_L13||||IPR005823||Ribosomal_L13_bac-type||||IPR023563||Ribosomal_L13_CS||||IPR023564	PF00572|Ribosomal protein L13	PS00783|Ribosomal protein L13 signature.	-	TIGR01066|ribosomal protein uL13	3.90.1180.10||G3DSA:3.90.1180.10	PTHR11545||PTHR11545:SF2||PTHR11545:SF9	-	-	-	SSF52161	K4CGQ2	0	-0.28	-0.33	-0.68	7
Solyc08g077880.2	protein_coding	Light harvesting-like protein 3	-	27.3.23_RNA.regulation of transcription.heat-shock transcription factor family (HSF)	GO:0009535_chloroplast thylakoid membrane|GO:0022891_substrate-specific transmembrane transporter activity|GO:0055085_transmembrane transport	IPR023329||Chlorophyll_a/b-bd_dom	-	-	-	-	2o01300||G3DSA:1.20.1620.10	PTHR14154||PTHR14154:SF36	-	-	-	0043399||SSF103511	K4CNE7	0	-0.2	-0.4	-0.62	7
Solyc08g082570.2	protein_coding	CccP Conserved Cys-containing protein (IC)	-	35.2_not assigned.unknown	GO:0009507_chloroplast|GO:0009535_chloroplast thylakoid membrane|GO:0009965_leaf morphogenesis	-	-	-	-	-	-	PTHR12446||PTHR12446:SF7	-	-	-	-	K4CPQ3	0	-0.27	-0.37	-0.58	7
Solyc09g008270.2	protein_coding	Unknown Protein	-	29.5.1_protein.degradation.subtilases	GO:0016020_membrane|GO:0016021_integral component of membrane|GO:0022904_respiratory electron transport chain	IPR016174||Di-haem_cyt_TM||||IPR025067||DUF4079	PF13301|Protein of unknown function (DUF4079)	-	-	-	-	PTHR36738	-	-	-	SSF81342	K4CQL6	0	-0.36	-0.25	-0.6	7
Solyc09g064500.2	protein_coding	Photosystem II reaction center psb28 protein	-	1.1.1.2_PS.lightreaction.photosystem II.PSII polypeptide subunits	GO:0009523_photosystem II|GO:0009654_photosystem II oxygen evolving complex|GO:0015979_photosynthesis|GO:0016020_membrane	IPR005610||PSII_Psb28_class-1	PF03912|Psb28 protein	-	-	TIGR03047|photosystem II reaction center protein Psb28	-	PTHR34963||PTHR34963:SF4	-	-	PD012692	-	K4CU78	0	-0.3	-0.51	-0.86	7
Solyc09g065900.2	protein_coding	Glutathione reductase	-	21.2.2_redox.ascorbate and glutathione.glutathione|27.3.71_RNA.regulation of transcription.SNF7	GO:0000305_response to oxygen radical|GO:0004362_glutathione-disulfide reductase activity|GO:0004362_glutathione-disulfide reductase activity|GO:0005507_copper ion binding|GO:0005524_ATP binding|GO:0005739_mitochondrion|GO:0005739_mitochondrion|GO:0006749_glutathione metabolic process|GO:0009407_toxin catabolic process|GO:0009507_chloroplast|GO:0009570_chloroplast stroma|GO:0009570_chloroplast st…	IPR001327||||IPR004099||Pyr_nucl-diS_OxRdtase_dimer||||IPR006324||Glut-diS_reduct||||IPR012999||Pyr_OxRdtase_I_AS||||IPR013027||||IPR016156||FAD/NAD-linked_Rdtase_dimer||||IPR023753||Pyr_nucl-diS_OxRdtase_FAD/NAD	PF00070|Pyridine nucleotide-disulphide oxidoreductase||PF02852|Pyridine nucleotide-disulphide oxidoreductase, dimerisation domain||PF07992|Pyridine nucleotide-disulphide oxidoreductase	PS00076|Pyridine nucleotide-disulphide oxidoreductases class-I active site.	-	TIGR01424|glutathione-disulfide reductase	3.30.390.30||3.50.50.60||G3DSA:3.30.390.30||G3DSA:3.50.50.60	PTHR22912||PTHR22912:SF30||PTHR43256||PTHR43256:SF5	PIRSF000350	PR00368||PR00411	-	SSF51905||SSF55424	K4CUL6	0	-0.24	-0.26	-0.56	7
Solyc10g050440.1	protein_coding	Unknown Protein	-	1.1.3_PS.lightreaction.cytochrome b6/f|2.1.2.3_major CHO metabolism.synthesis.starch.starch branching|27.3.41_RNA.regulation of transcription.B3 transcription factor family|29.4_protein.postranslational modification	-	-	-	-	-	-	-	-	-	-	-	-	K4D0K0	0	-0.3	-0.46	-0.39	7
Solyc10g079200.1	protein_coding	Mitochondrial carrier protein	-	34.9_transport.metabolite transporters at the mitochondrial membrane	GO:0000064_L-ornithine transmembrane transporter activity|GO:0000066_mitochondrial ornithine transport|GO:0005743_mitochondrial inner membrane|GO:0006810_transport|GO:0016020_membrane|GO:0016021_integral component of membrane|GO:0016021_integral component of membrane|GO:1903352_L-ornithine transmembrane transport	IPR018108||Mitochondrial_sb/sol_carrier||||IPR023395||Mt_carrier_dom	PF00153|Mitochondrial carrier protein	PS50920|Solute carrier (Solcar) repeat profile.	-	-	1okcA00||G3DSA:1.50.40.10	PTHR24089||PTHR24089:SF11||PTHR24089:SF593	-	-	-	0048588||SSF103506	B1N662	0	-0.32	-0.32	-0.63	7
Solyc10g084380.1	protein_coding	WRKY transcription factor 42 (Fragment)	-	1.1.1.2_PS.lightreaction.photosystem II.PSII polypeptide subunits|27.3.32_RNA.regulation of transcription.WRKY domain transcription factor family|29.5.11.3_protein.degradation.ubiquitin.E2	GO:0003700_transcription factor activity, sequence-specific DNA binding|GO:0006355_regulation of transcription, DNA-templated|GO:0043565_sequence-specific DNA binding	IPR003657||WRKY_DNA-bd	PF03106|WRKY DNA -binding domain	PS50811|WRKY domain profile.	SM00774|DNA binding domain	-	1wj2A00||G3DSA:2.20.25.80	PTHR31221||PTHR31221:SF4||PTHR31221:SF53	-	-	-	50605	K4D3M4	0	-0.3	-0.51	-0.86	7
Solyc11g044240.1	protein_coding	Protease	-	35.2_not assigned.unknown	-	-	-	-	-	-	-	-	-	-	-	-	K4D892	0	-0.32	-0.27	-0.77	7
Solyc12g098890.1	protein_coding	50S ribosomal protein L18	-	29.2.1.1.1.2.18_protein.synthesis.ribosomal protein.prokaryotic.chloroplast.50S subunit.L18|29.2.2_protein.synthesis.ribosome biogenesis	GO:0003735_structural constituent of ribosome|GO:0005622_intracellular|GO:0005840_ribosome|GO:0006412_translation|GO:0007389_pattern specification process|GO:0008097_5S rRNA binding|GO:0008361_regulation of cell size|GO:0009570_chloroplast stroma|GO:0009832_plant-type cell wall biogenesis|GO:0009926_auxin polar transport|GO:0009941_chloroplast envelope|GO:0010015_root morphogenesis|GO:0010075_reg…	IPR004389||Ribosomal_L18_bac-type||||IPR005484||Ribosomal_L18/L5	PF00861|Ribosomal L18p/L5e family	-	-	TIGR00060|ribosomal protein uL18	3.30.420.100||G3DSA:3.30.420.100	PTHR12899||PTHR12899:SF15	-	-	-	SSF53137	K4DHR2	0	-0.44	-0.41	-0.85	7
Solyc01g090410.2	protein_coding	Palmitoyl protein thioesterase family protein	-	29.4_protein.postranslational modification|29.1_protein.aa activation	GO:0002084_protein depalmitoylation|GO:0005773_vacuole|GO:0005829_cytosol|GO:0008474_palmitoyl-(protein) hydrolase activity|GO:0098599_palmitoyl hydrolase activity|GO:0098734_macromolecule depalmitoylation	IPR002472||Palm_thioest||||IPR029058||AB_hydrolase	PF02089|Palmitoyl protein thioesterase	-	-	-	3.40.50.1820||G3DSA:3.40.50.1820	PTHR11247||PTHR11247:SF35||PTHR11247:SF8	-	-	-	SSF53474	K4AYY2	0	0	-0.7	-1.1	8
Solyc02g070800.2	protein_coding	Ycf23 protein	-	35.2_not assigned.unknown	GO:0003824_catalytic activity	IPR007570||Uncharacterised_Ycf23||||IPR013785||Aldolase_TIM	PF04481|Protein of unknown function (DUF561)	-	-	-	3.20.20.70||G3DSA:3.20.20.70	PTHR36895||PTHR36895:SF4	-	-	-	SSF51569	K4B861	0	0	-0.74	-0.98	8
Solyc02g091140.2	protein_coding	S-adenosyl-L-methionine carboxyl methyltransferase family protein	-	13.1.3.4.13_amino acid metabolism.synthesis.aspartate family.methionine.methionine S-methyltransferase|17.8.1_hormone metabolism.salicylic acid.synthesis-degradation	GO:0008168_methyltransferase activity|GO:0032259_methylation	IPR005299||MeTrfase_7||||IPR029063||SAM-dependent_MTases	PF03492|SAM dependent carboxyl methyltransferase	-	-	-	3.40.50.150||G3DSA:3.40.50.150	PTHR31009||PTHR31009:SF0||PTHR31009:SF25	-	-	-	SSF53335	K4BCR3	0	0	-0.75	-1.11	8
Solyc03g083130.1	protein_coding	At5g24280-like protein (Fragment)	-	35.2_not assigned.unknown	-	-	-	-	-	-	-	PTHR33566||PTHR33566:SF3	-	-	-	-	K4BI89	0	0	-0.64	-1.08	8
Solyc04g009030.2	protein_coding	Glyceraldehyde-3-phosphate dehydrogenase	-	1.3.4_PS.calvin cycle.GAP	GO:0006006_glucose metabolic process|GO:0016491_oxidoreductase activity|GO:0016620_oxidoreductase activity, acting on the aldehyde or oxo group of donors, NAD or NADP as acceptor|GO:0050661_NADP binding|GO:0051287_NAD binding|GO:0055114_oxidation-reduction process	IPR006424||Glyceraldehyde-3-P_DH_1||||IPR016040||NAD(P)-bd_dom||||IPR020828||GlycerAld_3-P_DH_NAD(P)-bd||||IPR020829||GlycerAld_3-P_DH_cat||||IPR020830||GlycerAld_3-P_DH_AS||||IPR020831||GlycerAld/Erythrose_P_DH	PF00044|Glyceraldehyde 3-phosphate dehydrogenase, NAD binding domain||PF02800|Glyceraldehyde 3-phosphate dehydrogenase, C-terminal domain	PS00071|Glyceraldehyde 3-phosphate dehydrogenase active site.	SM00846|Glyceraldehyde 3-phosphate dehydrogenase, NAD binding domain	TIGR01534|glyceraldehyde-3-phosphate dehydrogenase, type I	3.30.360.10||3.40.50.720||G3DSA:3.30.360.10||G3DSA:3.40.50.720	PTHR10836||PTHR43148||PTHR43148:SF2	PIRSF000149	PR00078	-	SSF51735||SSF55347	K4BP59	0	0	-0.58	-1.22	8
Solyc04g082010.1	protein_coding	Plastocyanin	-	1.1.5.1_PS.lightreaction.other electron carrier (ox/red).plastocyanin|11.9.3.1_lipid metabolism.lipid degradation.lysophospholipases.phospholipase D	GO:0005507_copper ion binding|GO:0009055_electron carrier activity|GO:0009507_chloroplast|GO:0009535_chloroplast thylakoid membrane|GO:0009536_plastid|GO:0009579_thylakoid|GO:0016020_membrane|GO:0046872_metal ion binding|GO:0055114_oxidation-reduction process	IPR000923||BlueCu_1||||IPR001235||Copper_blue_Plastocyanin||||IPR002387||Plastocyanin||||IPR008972||Cupredoxin||||IPR028871||BlueCu_1_BS	PF00127|Copper binding proteins, plastocyanin/azurin family	PS00196|Type-1 copper (blue) proteins signature.	-	TIGR02656|plastocyanin	2.60.40.420||G3DSA:2.60.40.420	PTHR34192||PTHR34192:SF4	-	PR00156||PR00157	-	SSF49503	P17340	0	0	-0.57	-1.19	8
Solyc05g005490.2	protein_coding	Carbonic anhydrase	-	16.99_secondary metabolism.unspecified|8.3_TCA / organic transformation.carbonic anhydrases	GO:0004089_carbonate dehydratase activity|GO:0008270_zinc ion binding|GO:0015976_carbon utilization|GO:0016829_lyase activity	IPR001765||Carbonic_anhydrase||||IPR015892||Carbonic_anhydrase_CS	PF00484|Carbonic anhydrase	PS00704|Prokaryotic-type carbonic anhydrases signature 1.||PS00705|Prokaryotic-type carbonic anhydrases signature 2.	SM00947|Carbonic anhydrase	-	3.40.1050.10||G3DSA:3.40.1050.10	PTHR11002||PTHR11002:SF1||PTHR11002:SF32	-	-	-	SSF53056	Q5NE21	0	0	-0.65	-1.13	8
Solyc06g065490.2	protein_coding	PsbP domain-containing protein 6, chloroplastic	-	1.1.1.2_PS.lightreaction.photosystem II.PSII polypeptide subunits	GO:0005509_calcium ion binding|GO:0009523_photosystem II|GO:0009534_chloroplast thylakoid|GO:0009570_chloroplast stroma|GO:0009654_photosystem II oxygen evolving complex|GO:0009965_leaf morphogenesis|GO:0010027_thylakoid membrane organization|GO:0015979_photosynthesis|GO:0019898_extrinsic component of membrane|GO:0031977_thylakoid lumen	IPR002683||PSII_PsbP||||IPR016123||Mog1/PsbP_a/b/a-sand	PF01789|PsbP	-	-	-	3.40.1000.10||G3DSA:3.40.1000.10	PTHR31407||PTHR31407:SF29	-	-	-	SSF55724	K4C7H8	0	0	-0.56	-1.2	8
Solyc07g025140.2	protein_coding	Guanine nucleotide-binding protein subunit beta-like protein	-	13.1.5.3.2_amino acid metabolism.synthesis.serine-glycine-cysteine group.cysteine.SAT|27.3.44_RNA.regulation of transcription.chromatin remodeling factors|28.1_DNA.synthesis/chromatin structure|30.2.16_signalling.receptor kinases.Catharanthus roseus-like RLK1|31.1_cell.organisation	-	IPR001680||WD40_repeat||||IPR015943||WD40/YVTN_repeat-like_dom||||IPR017986||WD40_repeat_dom||||IPR020472||G-protein_beta_WD-40_rep	PF00400|WD domain, G-beta repeat	PS50082|Trp-Asp (WD) repeats profile.||PS50294|Trp-Asp (WD) repeats circular profile.	SM00320|WD40 repeats	-	2.130.10.10||G3DSA:2.130.10.10	PTHR22844||PTHR22844:SF110||PTHR22844:SF267	-	PR00320	-	SSF50978	K4CD65	0	0	-0.75	-1.08	8
Solyc07g052610.2	protein_coding	Cyclin	-	31.3_cell.cycle	GO:0000079_regulation of cyclin-dependent protein serine/threonine kinase activity|GO:0010440_stomatal lineage progression|GO:0019901_protein kinase binding	IPR012389||Cyclin_P/U||||IPR013763||Cyclin-like||||IPR013922||Cyclin_PHO80-like	PF08613|Cyclin	-	SM00385|domain present in cyclins, TFIIB and Retinoblastoma	-	-	PTHR15615||PTHR15615:SF0||PTHR15615:SF37	PIRSF027110	-	-	SSF47954	K4CFG0	0	0	-0.69	-1.16	8
Solyc08g083360.2	protein_coding	Ferredoxin	-	1.1.5.2_PS.lightreaction.other electron carrier (ox/red).ferredoxin	GO:0009055_electron carrier activity|GO:0009535_chloroplast thylakoid membrane|GO:0009773_photosynthetic electron transport in photosystem I|GO:0010598_NAD(P)H dehydrogenase complex (plastoquinone)|GO:0019252_starch biosynthetic process|GO:0019761_glucosinolate biosynthetic process|GO:0030003_cellular cation homeostasis|GO:0051536_iron-sulfur cluster binding|GO:0070838_divalent metal ion transport	IPR001041||2Fe-2S_ferredoxin-type||||IPR012675||Beta-grasp_dom	PF00111|2Fe-2S iron-sulfur cluster binding domain	PS51257|Prokaryotic membrane lipoprotein lipid attachment site profile.	-	-	3.10.20.30||G3DSA:3.10.20.30	PTHR23426||PTHR23426:SF2||PTHR23426:SF35	-	-	-	SSF54292	K4CPY0	0	0	-0.62	-1.11	8
Solyc09g065180.2	protein_coding	NAD-dependent epimerase/dehydratase	-	27.3.99_RNA.regulation of transcription.unclassified|31.4_cell.vesicle transport	GO:0003824_catalytic activity|GO:0006364_rRNA processing|GO:0008266_poly(U) RNA binding|GO:0009507_chloroplast|GO:0009534_chloroplast thylakoid|GO:0009570_chloroplast stroma|GO:0009579_thylakoid|GO:0009637_response to blue light|GO:0009658_chloroplast organization|GO:0009735_response to cytokinin|GO:0009941_chloroplast envelope|GO:0009965_leaf morphogenesis|GO:0010114_response to red light|GO:001…	IPR001509||Epimerase_deHydtase_N||||IPR016040||NAD(P)-bd_dom	PF01370|NAD dependent epimerase/dehydratase family	-	-	-	3.40.50.720||G3DSA:3.40.50.720	PTHR10366||PTHR10366:SF175||PTHR43725||PTHR43725:SF9	-	-	-	SSF51735	K4CUE5	0	0	-0.59	-1.13	8
Solyc10g007050.2	protein_coding	Enolase-phosphatase E-1	-	10.1.5_cell wall.precursor synthesis.UXS|26.27_misc.calcineurin-like phosphoesterase family protein|29.2.2_protein.synthesis.ribosome biogenesis|3.5_minor CHO metabolism.others	GO:0000287_magnesium ion binding|GO:0008152_metabolic process|GO:0016311_dephosphorylation|GO:0016787_hydrolase activity|GO:0019509_L-methionine salvage from methylthioadenosine|GO:0019509_L-methionine salvage from methylthioadenosine|GO:0043874_acireductone synthase activity|GO:0043874_acireductone synthase activity	IPR006439||HAD-SF_hydro_IA||||IPR023214||HAD-like_dom||||IPR023943||Enolase-ppase_E1	PF13419|Haloacid dehalogenase-like hydrolase	-	-	TIGR01549|HAD hydrolase, family IA, variant 1||TIGR01691|2,3-diketo-5-methylthio-1-phosphopentane phosphatase	3.40.50.1000||G3DSA:3.40.50.1000	PTHR20371||PTHR20371:SF2	-	-	-	SSF56784	K4CXN5	0	0	-0.74	-1.03	8
Solyc10g078920.1	protein_coding	Thioredoxin-like 5	-	21.1_redox.thioredoxin|28.1.3_DNA.synthesis/chromatin structure.histone	GO:0004791_thioredoxin-disulfide reductase activity|GO:0005737_cytoplasm|GO:0006662_glycerol ether metabolic process|GO:0009570_chloroplast stroma|GO:0015035_protein disulfide oxidoreductase activity|GO:0015035_protein disulfide oxidoreductase activity|GO:0016671_oxidoreductase activity, acting on a sulfur group of donors, disulfide as acceptor|GO:0034599_cellular response to oxidative stress|GO:…	IPR005746||Thioredoxin||||IPR012336||Thioredoxin-like_fold||||IPR013766||Thioredoxin_domain	PF00085|Thioredoxin	PS51352|Thioredoxin domain profile.	-	-	3.40.30.10||G3DSA:3.40.30.10	PTHR10438||PTHR10438:SF217||PTHR10438:SF339	-	-	-	SSF52833	K4D2D3	0	0	-0.74	-1.01	8
Solyc11g066390.1	protein_coding	Superoxide dismutase	-	21.6_redox.dismutases and catalases|29.2.2_protein.synthesis.ribosome biogenesis	GO:0004601_peroxidase activity|GO:0004784_superoxide dismutase activity|GO:0006801_superoxide metabolic process|GO:0006979_response to oxidative stress|GO:0009407_toxin catabolic process|GO:0009507_chloroplast|GO:0009570_chloroplast stroma|GO:0009579_thylakoid|GO:0010039_response to iron ion|GO:0016491_oxidoreductase activity|GO:0019430_removal of superoxide radicals|GO:0034599_cellular response …	IPR001424||SOD_Cu_Zn_dom||||IPR018152||SOD_Cu/Zn_BS	PF00080|Copper/zinc superoxide dismutase (SODC)	PS00087|Copper/Zinc superoxide dismutase signature 1.||PS00332|Copper/Zinc superoxide dismutase signature 2.	-	-	2.60.40.200||G3DSA:2.60.40.200	PTHR10003||PTHR10003:SF48	-	PR00068	-	SSF49329	P14831||Q7XAV2	0	0	-0.63	-1.15	8
Solyc01g080280.2	protein_coding	Glutamine synthetase	-	12.2.2_N-metabolism.ammonia metabolism.glutamine synthetase|20.2.99_stress.abiotic.unspecified|27.3.69_RNA.regulation of transcription.SET-domain transcriptional regulator family|34.12_transport.metal	GO:0000166_nucleotide binding|GO:0003824_catalytic activity|GO:0004356_glutamate-ammonia ligase activity|GO:0005524_ATP binding|GO:0005739_mitochondrion|GO:0006542_glutamine biosynthetic process|GO:0006807_nitrogen compound metabolic process|GO:0006833_water transport|GO:0006972_hyperosmotic response|GO:0007568_aging|GO:0009409_response to cold|GO:0009507_chloroplast|GO:0009535_chloroplast thylak…	IPR008146||Gln_synth_cat_dom||||IPR008147||Gln_synt_beta||||IPR014746||Gln_synth/guanido_kin_cat_dom||||IPR027302||Gln_synth_N_conserv_site||||IPR027303||Gln_synth_gly_rich_site	PF00120|Glutamine synthetase, catalytic domain||PF03951|Glutamine synthetase, beta-Grasp domain	PS00180|Glutamine synthetase signature 1.||PS00181|Glutamine synthetase putative ATP-binding region signature.	SM01230	-	2bvcA01||3.30.590.10||G3DSA:3.30.590.10	PTHR20852||PTHR20852:SF14||PTHR20852:SF65	-	-	-	SSF54368||SSF55931	K4AXS2	0	0	-0.45	-0.96	8
Solyc01g091360.2	protein_coding	Homology to unknown gene	-	11.1.9_lipid metabolism.FA synthesis and FA elongation.long chain fatty acid CoA ligase|29.5.11.4.2_protein.degradation.ubiquitin.E3.RING	-	IPR010865||DUF1499	PF07386|Protein of unknown function (DUF1499)	-	-	-	-	PTHR34801||PTHR34801:SF4	PIRSF026426	-	-	-	K4AZ76	0	0	-0.54	-0.99	8
Solyc01g095980.2	protein_coding	Acid phosphatase/vanadium-dependent haloperoxidase related	-	35.2_not assigned.unknown	GO:0016020_membrane|GO:0016021_integral component of membrane	IPR003832||AP_V-HP-rel	PF02681|Divergent PAP2 family	-	-	-	-	PTHR31446||PTHR31446:SF1||PTHR31446:SF14	-	-	-	-	K4AZY7	0	0	-0.42	-1	8
Solyc01g105050.2	protein_coding	Chlorophyll a-b binding protein, chloroplastic	-	1.1.1.1_PS.lightreaction.photosystem II.LHC-II	GO:0009416_response to light stimulus|GO:0009507_chloroplast|GO:0009523_photosystem II|GO:0009535_chloroplast thylakoid membrane|GO:0009535_chloroplast thylakoid membrane|GO:0009536_plastid|GO:0009579_thylakoid|GO:0009765_photosynthesis, light harvesting|GO:0009768_photosynthesis, light harvesting in photosystem I|GO:0009941_chloroplast envelope|GO:0010287_plastoglobule|GO:0015979_photosynthesis|…	IPR001344||Chloro_AB-bd_pln||||IPR022796||Chloroa_b-bind||||IPR023329||Chlorophyll_a/b-bd_dom	PF00504|Chlorophyll A-B binding protein	-	-	-	1.10.3460.10||G3DSA:1.10.3460.10	PTHR21649||PTHR21649:SF0||PTHR21649:SF45	-	-	-	0043399||SSF103511	P27525	0	0	-0.5	-0.94	8
Solyc01g110360.2	protein_coding	Fructose-bisphosphate aldolase	-	1.3.6_PS.calvin cycle.aldolase|11.1.30_lipid metabolism.FA synthesis and FA elongation.pyruvate kinase	GO:0003824_catalytic activity|GO:0004332_fructose-bisphosphate aldolase activity|GO:0006096_glycolytic process|GO:0016829_lyase activity	IPR000741||FBA_I||||IPR013785||Aldolase_TIM||||IPR029768||Aldolase_I_AS	PF00274|Fructose-bisphosphate aldolase class-I	PS00158|Fructose-bisphosphate aldolase class-I active site.	-	-	3.20.20.70||G3DSA:3.20.20.70	PTHR11627||PTHR11627:SF29	-	-	-	SSF51569	K4B3P9	0	0	-0.6	-0.95	8
Solyc02g065280.2	protein_coding	Methyl jasmonate esterase	-	26.8_misc.nitrilases, nitrile lyases, berberine bridge enzymes, reticuline oxidases, troponine reductases	-	IPR000073||AB_hydrolase_1||||IPR029058||AB_hydrolase	PF12697|Alpha/beta hydrolase family	-	-	-	3.40.50.1820||G3DSA:3.40.50.1820	PTHR10992||PTHR10992:SF56||PTHR10992:SF937	-	-	-	SSF53474	K4B6W2	0	0	-0.6	-0.84	8
Solyc02g071010.1	protein_coding	Chlorophyll a/b binding protein	-	1.1.1.1_PS.lightreaction.photosystem II.LHC-II|1.1.1.2_PS.lightreaction.photosystem II.PSII polypeptide subunits	GO:0009416_response to light stimulus|GO:0009507_chloroplast|GO:0009522_photosystem I|GO:0009523_photosystem II|GO:0009535_chloroplast thylakoid membrane|GO:0009535_chloroplast thylakoid membrane|GO:0009536_plastid|GO:0009579_thylakoid|GO:0009765_photosynthesis, light harvesting|GO:0009768_photosynthesis, light harvesting in photosystem I|GO:0009941_chloroplast envelope|GO:0010287_plastoglobule|G…	IPR001344||Chloro_AB-bd_pln||||IPR022796||Chloroa_b-bind||||IPR023329||Chlorophyll_a/b-bd_dom	PF00504|Chlorophyll A-B binding protein	-	-	-	1.10.3460.10||G3DSA:1.10.3460.10	PTHR21649||PTHR21649:SF0||PTHR21649:SF42	-	-	-	0043399||SSF103511	P07370	0	0	-0.47	-0.95	8
Solyc02g085100.2	protein_coding	Aldose 1-epimerase family protein	-	3.5_minor CHO metabolism.others|27.3.37_RNA.regulation of transcription.lateral organ boundaries gene family (AS2)	GO:0003824_catalytic activity|GO:0005975_carbohydrate metabolic process|GO:0009507_chloroplast|GO:0009570_chloroplast stroma|GO:0016853_isomerase activity|GO:0030246_carbohydrate binding|GO:0048046_apoplast	IPR008183||Aldose_1/G6P_1-epimerase||||IPR011013||Gal_mutarotase_SF_dom||||IPR014718||Glyco_hydro-type_carb-bd_sub||||IPR025532||G6P_1-epimerase	PF01263|Aldose 1-epimerase	-	-	-	2.70.98.10||G3DSA:2.70.98.10	PTHR11122||PTHR11122:SF34||PTHR11122:SF9	PIRSF016020	-	-	SSF74650	K4BB24	0	0	-0.65	-0.85	8
Solyc02g085950.2	protein_coding	Ribulose bisphosphate carboxylase small chain	-	1.3.2_PS.calvin cycle.rubisco small subunit|26.10_misc.cytochrome P450|34.3_transport.amino acids	GO:0004497_monooxygenase activity|GO:0009507_chloroplast|GO:0009536_plastid|GO:0009853_photorespiration|GO:0015977_carbon fixation|GO:0015979_photosynthesis|GO:0016491_oxidoreductase activity|GO:0016829_lyase activity|GO:0016984_ribulose-bisphosphate carboxylase activity|GO:0019253_reductive pentose-phosphate cycle|GO:0055114_oxidation-reduction process	IPR000894||RuBisCO_sc_dom||||IPR024680||RuBisCO_ssu_N||||IPR024681||RuBisCO_sc	PF00101|Ribulose bisphosphate carboxylase, small chain||PF12338|Ribulose-1,5-bisphosphate carboxylase small subunit	-	SM00961|Ribulose bisphosphate carboxylase, small chain	-	3.30.190.10||G3DSA:3.30.190.10	PTHR31262||PTHR31262:SF0||PTHR31262:SF7	-	PR00152	-	SSF55239	P05349||P07180	0	0	-0.48	-0.96	8
Solyc02g086650.2	protein_coding	Glucose-6-phosphate/phosphate translocator 2	-	34.8_transport.metabolite transporters at the envelope membrane	GO:0005215_transporter activity|GO:0006810_transport|GO:0009718_anthocyanin-containing compound biosynthetic process|GO:0015120_phosphoglycerate transmembrane transporter activity|GO:0015121_phosphoenolpyruvate:phosphate antiporter activity|GO:0015713_phosphoglycerate transport|GO:0015714_phosphoenolpyruvate transport|GO:0016020_membrane|GO:0016021_integral component of membrane|GO:0089722_phosph…	IPR000620||EamA_dom||||IPR004696||Tpt_PEP_transl||||IPR004853||Tpt_PEP_trans_dom	PF00892|EamA-like transporter family||PF03151|Triose-phosphate Transporter family	-	-	TIGR00817|Tpt phosphate/phosphoenolpyruvate translocator	-	PTHR11132||PTHR11132:SF210	-	-	-	0043518||SSF103481	K4BBH3	0	0	-0.6	-0.87	8
Solyc03g119860.2	protein_coding	Peptidyl-prolyl cis-trans isomerase	-	31.3.1_cell.cycle.peptidylprolyl isomerase	GO:0000413_protein peptidyl-prolyl isomerization|GO:0003755_peptidyl-prolyl cis-trans isomerase activity|GO:0006457_protein folding|GO:0016556_mRNA modification	IPR002130||Cyclophilin-type_PPIase_dom||||IPR024936||Cyclophilin-type_PPIase||||IPR029000||Cyclophilin-like_dom	PF00160|Cyclophilin type peptidyl-prolyl cis-trans isomerase/CLD	PS50072|Cyclophilin-type peptidyl-prolyl cis-trans isomerase domain profile.	-	-	2.40.100.10||G3DSA:2.40.100.10	PTHR11071||PTHR11071:SF11||PTHR11071:SF326	-	-	-	SSF50891	K4BMD5	0	0	-0.5	-0.97	8
Solyc04g057980.2	protein_coding	NAD(P)H-quinone oxidoreductase subunit M	-	1.1.6_PS.lightreaction.NADH DH|26.21_misc.protease inhibitor/seed storage/lipid transfer protein (LTP) family protein	GO:0009507_chloroplast|GO:0010258_NADH dehydrogenase complex (plastoquinone) assembly|GO:0010598_NAD(P)H dehydrogenase complex (plastoquinone)|GO:0016655_oxidoreductase activity, acting on NAD(P)H, quinone or similar compound as acceptor|GO:0055114_oxidation-reduction process	IPR018922||NdhM	PF10664|Cyanobacterial and plastid NDH-1 subunit M	-	-	-	-	PTHR36900||PTHR36900:SF4	-	-	-	-	K4BSZ1	0	0	-0.62	-0.84	8
Solyc05g007780.2	protein_coding	Oxygen evolving enhancer protein 3	-	1.1.1.2_PS.lightreaction.photosystem II.PSII polypeptide subunits|26.8_misc.nitrilases, nitrile lyases, berberine bridge enzymes, reticuline oxidases, troponine reductases|29.5.11.4.2_protein.degradation.ubiquitin.E3.RING|3.4.1_minor CHO metabolism.myo-inositol.poly-phosphatases	GO:0005509_calcium ion binding|GO:0009344_nitrite reductase complex [NAD(P)H]|GO:0009523_photosystem II|GO:0009543_chloroplast thylakoid lumen|GO:0009654_photosystem II oxygen evolving complex|GO:0015979_photosynthesis|GO:0019898_extrinsic component of membrane	IPR008797||PSII_PsbQ||||IPR023222||PsbQ-like_domain	PF05757|Oxygen evolving enhancer protein 3 (PsbQ)	-	-	-	1.20.120.290||G3DSA:1.20.120.290	PTHR33399||PTHR33399:SF8	-	-	-	0048472||SSF101112	K4BWV3	0	0	-0.6	-0.88	8
Solyc06g084610.2	protein_coding	Homology to unknown gene	-	35.2_not assigned.unknown	-	IPR025114||DUF4033	PF13225|Domain of unknown function (DUF4033)	-	-	-	-	PTHR33591||PTHR33591:SF4	-	-	-	-	K4CAW6	0	0	-0.57	-0.97	8
Solyc07g022900.2	protein_coding	Chlorophyll a-b binding protein 4, chloroplastic	-	1.1.1.1_PS.lightreaction.photosystem II.LHC-II|1.1.2.1_PS.lightreaction.photosystem I.LHC-I	GO:0009409_response to cold|GO:0009416_response to light stimulus|GO:0009507_chloroplast|GO:0009522_photosystem I|GO:0009523_photosystem II|GO:0009535_chloroplast thylakoid membrane|GO:0009535_chloroplast thylakoid membrane|GO:0009536_plastid|GO:0009579_thylakoid|GO:0009644_response to high light intensity|GO:0009645_response to low light intensity stimulus|GO:0009765_photosynthesis, light harves…	IPR001344||Chloro_AB-bd_pln||||IPR022796||Chloroa_b-bind||||IPR023329||Chlorophyll_a/b-bd_dom	PF00504|Chlorophyll A-B binding protein	-	-	-	1.10.3460.10||G3DSA:1.10.3460.10	PTHR21649||PTHR21649:SF0||PTHR21649:SF46	-	-	-	43399	K4CD46	0	0	-0.51	-0.93	8
Solyc07g061790.2	protein_coding	Heme-binding protein 2	-	19.99_tetrapyrrole synthesis.unspecified|29.5.11.5_protein.degradation.ubiquitin.ubiquitin protease	-	IPR006917||SOUL_haem-bd||||IPR011256||Reg_factor_effector_dom	PF04832|SOUL heme-binding protein	-	-	-	-	PTHR11220||PTHR11220:SF4||PTHR11220:SF43	-	-	-	SSF55136	K4CGL2	0	0	-0.54	-0.98	8
Solyc08g013840.2	protein_coding	HAD-superfamily hydrolase subfamily IA variant 3	-	34.15_transport.potassium	GO:0008152_metabolic process|GO:0016787_hydrolase activity	IPR006439||HAD-SF_hydro_IA||||IPR023214||HAD-like_dom	PF13419|Haloacid dehalogenase-like hydrolase	-	-	TIGR01509|HAD hydrolase, family IA, variant 3	3.40.50.1000||G3DSA:3.40.50.1000	PTHR18901||PTHR18901:SF61	-	-	-	SSF56784	K4CJ19	0	0	-0.52	-0.96	8
Solyc10g005050.2	protein_coding	Thylakoid membrane phosphoprotein 14 kDa, chloroplastic	-	1.1.2.2_PS.lightreaction.photosystem I.PSI polypeptide subunits	GO:0009295_nucleoid|GO:0009507_chloroplast|GO:0009508_plastid chromosome|GO:0009534_chloroplast thylakoid|GO:0009535_chloroplast thylakoid membrane|GO:0009579_thylakoid|GO:0009737_response to abscisic acid|GO:0009773_photosynthetic electron transport in photosystem I|GO:0009941_chloroplast envelope|GO:0010027_thylakoid membrane organization|GO:0016020_membrane|GO:0016021_integral component of mem…	IPR025564||CAAD_dom||||IPR033344||CURT1	PF14159|CAAD domains of cyanobacterial aminoacyl-tRNA synthetase	-	-	-	-	PTHR33222||PTHR33222:SF16	-	-	-	-	K4CX39	0	0	-0.48	-0.97	8
Solyc12g044280.1	protein_coding	Photosystem I reaction center subunit VI, chloroplastic	-	1.1.2.2_PS.lightreaction.photosystem I.PSI polypeptide subunits|26.7_misc.oxidases - copper, flavone etc	GO:0009522_photosystem I|GO:0009538_photosystem I reaction center|GO:0015979_photosynthesis	IPR004928||PSI_PsaH||||IPR023833||Signal_peptide_camelysin||||IPR029027||Single_a-helix	PF03244|Photosystem I reaction centre subunit VI	-	-	TIGR04088|SipW-cognate class signal peptide	1.20.5.220||G3DSA:1.20.5.220	PTHR34787	-	-	-	-	K4DFB6	0	0	-0.38	-1.04	8
Solyc12g055920.1	protein_coding	Calcineurin B-like protein 04	-	30.3_signalling.calcium	GO:0005509_calcium ion binding	IPR002048||EF_hand_dom||||IPR011992||EF-hand-dom_pair	PF13499|EF-hand domain pair||PF13833|EF-hand domain pair	PS50222|EF-hand calcium-binding domain profile.	SM00054|EF-hand, calcium binding motif	-	1.10.238.10||G3DSA:1.10.238.10	PTHR23056||PTHR23056:SF3||PTHR23056:SF82	-	PR00450	-	SSF47473	K4DFS3	0	0	-0.6	-0.95	8
Solyc01g094340.2	protein_coding	Acetyl-coenzyme A carboxylase carboxyl transferase subunit alpha	-	11.1.1.2.1_lipid metabolism.FA synthesis and FA elongation.acetyl CoA carboxylation.heteromeric complex.alpha carboxyltransferase|16.99_secondary metabolism.unspecified|27.3.44_RNA.regulation of transcription.chromatin remodeling factors	GO:0003989_acetyl-CoA carboxylase activity|GO:0006633_fatty acid biosynthetic process|GO:0009317_acetyl-CoA carboxylase complex|GO:0016874_ligase activity	IPR001095||Acetyl_CoA_COase_a_su||||IPR011763||COA_CT_C||||IPR029045||ClpP/crotonase-like_dom	PF03255|Acetyl co-enzyme A carboxylase carboxyltransferase alpha subunit	PS50989|Acetyl-coenzyme A carboxyltransferase domain C-terminal region profile.	-	TIGR00513|acetyl-CoA carboxylase, carboxyl transferase, alpha subunit	3.90.226.10||G3DSA:3.90.226.10	PTHR22855||PTHR22855:SF3||PTHR42853||PTHR42853:SF1	-	PR01069	-	SSF52096	K4AZH5	0	0	-0.43	-1.16	8
Solyc01g097460.2	protein_coding	Ribose-5-phosphate isomerase	-	1.3.10_PS.calvin cycle.Rib5P Isomerase|7.2.4_OPP.non-reductive PP.ribose 5-phosphate isomerase	GO:0004751_ribose-5-phosphate isomerase activity|GO:0009052_pentose-phosphate shunt, non-oxidative branch	IPR004788||Ribose5P_isomerase_typA||||IPR020672||Ribose5P_isomerase_typA_subgr	PF06026|Ribose 5-phosphate isomerase A (phosphoriboisomerase A)	-	-	TIGR00021|ribose 5-phosphate isomerase A	3.30.70.260||3.40.50.1360||G3DSA:3.30.70.260||G3DSA:3.40.50.1360	PTHR11934||PTHR11934:SF5||PTHR43748||PTHR43748:SF1	-	-	-	SSF100950||SSF75445	K4B0D3	0	0	-0.66	-1.04	8
Solyc01g098640.2	protein_coding	UPF0603 protein At1g54780, chloroplastic	-	35.1_not assigned.no ontology	GO:0003993_acid phosphatase activity|GO:0006636_unsaturated fatty acid biosynthetic process|GO:0009507_chloroplast|GO:0009534_chloroplast thylakoid|GO:0009535_chloroplast thylakoid membrane|GO:0009579_thylakoid|GO:0009637_response to blue light|GO:0009657_plastid organization|GO:0009773_photosynthetic electron transport in photosystem I|GO:0010114_response to red light|GO:0010206_photosystem II r…	IPR007621||TPM_domain	PF04536|TLP18.3, Psb32 and MOLO-1 founding proteins of phosphatase	-	-	-	-	PTHR30373||PTHR30373:SF5	-	-	-	-	K4B0Q1	0	0	-0.65	-0.98	8
Solyc03g034220.2	protein_coding	Ribulose bisphosphate carboxylase small chain	-	1.3.2_PS.calvin cycle.rubisco small subunit|26.10_misc.cytochrome P450|34.3_transport.amino acids	GO:0004497_monooxygenase activity|GO:0009507_chloroplast|GO:0009536_plastid|GO:0009853_photorespiration|GO:0015977_carbon fixation|GO:0015979_photosynthesis|GO:0016491_oxidoreductase activity|GO:0016829_lyase activity|GO:0016984_ribulose-bisphosphate carboxylase activity|GO:0019253_reductive pentose-phosphate cycle|GO:0055114_oxidation-reduction process	IPR000894||RuBisCO_sc_dom||||IPR024680||RuBisCO_ssu_N||||IPR024681||RuBisCO_sc	PF00101|Ribulose bisphosphate carboxylase, small chain||PF12338|Ribulose-1,5-bisphosphate carboxylase small subunit	-	SM00961|Ribulose bisphosphate carboxylase, small chain	-	3.30.190.10||G3DSA:3.30.190.10	PTHR31262||PTHR31262:SF0||PTHR31262:SF7	-	PR00152	-	SSF55239	P07179	0	0	-0.59	-1.05	8
Solyc07g054290.1	protein_coding	Photosystem II family protein	-	1.1.1.2_PS.lightreaction.photosystem II.PSII polypeptide subunits	GO:0009535_chloroplast thylakoid membrane|GO:0009543_chloroplast thylakoid lumen|GO:0009657_plastid organization|GO:0010206_photosystem II repair|GO:0010207_photosystem II assembly|GO:0035304_regulation of protein dephosphorylation	IPR025585||PSII_Pbs27	PF13326|Photosystem II Pbs27	-	-	-	-	PTHR34041||PTHR34041:SF6	-	-	-	-	K4CFX4	0	0	-0.47	-1.08	8
Solyc07g064760.1	protein_coding	Unknown Protein	-	35.2_not assigned.unknown	GO:0016020_membrane|GO:0016021_integral component of membrane	-	-	-	-	-	-	PTHR37196	-	-	-	-	K4CHF5	0	0	-0.7	-0.93	8
Solyc10g006900.2	protein_coding	Protochlorophyllide reductase	-	19.14_tetrapyrrole synthesis.protochlorophyllide reductase	GO:0016630_protochlorophyllide reductase activity|GO:0055114_oxidation-reduction process	IPR002198||||IPR002347||Glc/ribitol_DH||||IPR005979||Prochl_reduct||||IPR016040||NAD(P)-bd_dom	PF00106|short chain dehydrogenase	-	-	TIGR01289|light-dependent protochlorophyllide reductase	3.40.50.720||G3DSA:3.40.50.720	PTHR24316||PTHR24316:SF59||PTHR42760||PTHR42760:SF24	-	PR00081	-	SSF51735	K4CXM0	0	0	-0.58	-1.04	8
Solyc10g006970.2	protein_coding	Thioredoxin m	-	21.1_redox.thioredoxin	GO:0004791_thioredoxin-disulfide reductase activity|GO:0005737_cytoplasm|GO:0006662_glycerol ether metabolic process|GO:0015035_protein disulfide oxidoreductase activity|GO:0015035_protein disulfide oxidoreductase activity|GO:0016671_oxidoreductase activity, acting on a sulfur group of donors, disulfide as acceptor|GO:0034599_cellular response to oxidative stress|GO:0045454_cell redox homeostasis…	IPR005746||Thioredoxin||||IPR012336||Thioredoxin-like_fold||||IPR013766||Thioredoxin_domain||||IPR017937||Thioredoxin_CS	PF00085|Thioredoxin	PS00194|Thioredoxin family active site.||PS51352|Thioredoxin domain profile.	-	TIGR01068|thioredoxin	3.40.30.10||G3DSA:3.40.30.10	PTHR10438||PTHR10438:SF24||PTHR10438:SF332	-	PR00421	-	SSF52833	K4CXM7	0	0	-0.43	-1.08	8
Solyc10g086580.1	protein_coding	Ribulose-1 5-bisphosphate carboxylase/oxygenase activase 1	-	1.3.13_PS.calvin cycle.rubisco interacting	GO:0005524_ATP binding|GO:0009570_chloroplast stroma|GO:0009579_thylakoid|GO:0043085_positive regulation of catalytic activity|GO:0046863_ribulose-1,5-bisphosphate carboxylase/oxygenase activator activity	IPR003959||ATPase_AAA_core||||IPR027417||P-loop_NTPase	PF00004|ATPase family associated with various cellular activities (AAA)	-	-	-	3.40.50.300||G3DSA:3.40.50.300	PTHR32429||PTHR32429:SF1||PTHR32429:SF13	-	-	-	SSF52540	K4D489	0	0	-0.52	-1.06	8
Solyc12g096510.1	protein_coding	Pentatricopeptide repeat-containing protein	-	27.3.25_RNA.regulation of transcription.MYB domain transcription factor family|29.4_protein.postranslational modification|34.99_transport.misc|16.1.5_secondary metabolism.isoprenoids.terpenoids	GO:0003723_RNA binding|GO:0004519_endonuclease activity|GO:0008270_zinc ion binding|GO:0009451_RNA modification|GO:0043231_intracellular membrane-bounded organelle|GO:0090305_nucleic acid phosphodiester bond hydrolysis	IPR002885||Pentatricopeptide_repeat||||IPR011990||TPR-like_helical_dom||||IPR032867||DYW_dom	PF01535|PPR repeat||PF12854|PPR repeat||PF13041|PPR repeat family||PF14432|DYW family of nucleic acid deaminases	PS51375|Pentatricopeptide (PPR) repeat profile.	-	TIGR00756|pentatricopeptide repeat domain	1.25.40.10||G3DSA:1.25.40.10	PTHR24015||PTHR24015:SF1249||PTHR24015:SF136	-	-	-	SSF48452	K4DHC4	0	0	-0.5	-1.04	8
Solyc02g071030.1	protein_coding	Chlorophyll a/b binding protein	-	1.1.1.1_PS.lightreaction.photosystem II.LHC-II|1.1.1.2_PS.lightreaction.photosystem II.PSII polypeptide subunits	GO:0009416_response to light stimulus|GO:0009507_chloroplast|GO:0009522_photosystem I|GO:0009523_photosystem II|GO:0009535_chloroplast thylakoid membrane|GO:0009535_chloroplast thylakoid membrane|GO:0009536_plastid|GO:0009579_thylakoid|GO:0009765_photosynthesis, light harvesting|GO:0009768_photosynthesis, light harvesting in photosystem I|GO:0009941_chloroplast envelope|GO:0010287_plastoglobule|G…	IPR001344||Chloro_AB-bd_pln||||IPR022796||Chloroa_b-bind||||IPR023329||Chlorophyll_a/b-bd_dom	PF00504|Chlorophyll A-B binding protein	-	-	-	1.10.3460.10||G3DSA:1.10.3460.10	PTHR21649||PTHR21649:SF0||PTHR21649:SF42	-	-	-	0043399||SSF103511	P07370	0	0	-0.31	-0.7	9
Solyc07g054820.2	protein_coding	Protein thf1	-	29.3_protein.targeting|33.99_development.unspecified	GO:0006655_phosphatidylglycerol biosynthetic process|GO:0009507_chloroplast|GO:0009527_plastid outer membrane|GO:0009528_plastid inner membrane|GO:0009532_plastid stroma|GO:0009534_chloroplast thylakoid|GO:0009535_chloroplast thylakoid membrane|GO:0009570_chloroplast stroma|GO:0009773_photosynthetic electron transport in photosystem I|GO:0009941_chloroplast envelope|GO:0010027_thylakoid membrane …	IPR017499||Thf1	PF11264|Thylakoid formation protein	-	-	-	-	PTHR34793||PTHR34793:SF3	-	-	-	-	K4CG24	0	0	-0.28	-0.73	9
Solyc10g007690.2	protein_coding	Chlorophyll a-b binding protein 8, chloroplastic	-	1.1.1.1_PS.lightreaction.photosystem II.LHC-II|1.1.2.1_PS.lightreaction.photosystem I.LHC-I	GO:0009416_response to light stimulus|GO:0009507_chloroplast|GO:0009522_photosystem I|GO:0009523_photosystem II|GO:0009535_chloroplast thylakoid membrane|GO:0009535_chloroplast thylakoid membrane|GO:0009536_plastid|GO:0009579_thylakoid|GO:0009765_photosynthesis, light harvesting|GO:0009768_photosynthesis, light harvesting in photosystem I|GO:0009941_chloroplast envelope|GO:0010287_plastoglobule|G…	IPR001344||Chloro_AB-bd_pln||||IPR022796||Chloroa_b-bind||||IPR023329||Chlorophyll_a/b-bd_dom	PF00504|Chlorophyll A-B binding protein	-	-	-	1.10.3460.10||G3DSA:1.10.3460.10	PTHR21649||PTHR21649:SF0||PTHR21649:SF49	-	-	-	0043399||SSF103511	K4CXU8||P27522	0	0	-0.3	-0.71	9
Solyc01g079790.2	protein_coding	Glucose-1-phosphate adenylyltransferase	-	2.1.2.1_major CHO metabolism.synthesis.starch.AGPase	GO:0000166_nucleotide binding|GO:0005524_ATP binding|GO:0005978_glycogen biosynthetic process|GO:0008878_glucose-1-phosphate adenylyltransferase activity|GO:0009058_biosynthetic process|GO:0009507_chloroplast|GO:0009536_plastid|GO:0009570_chloroplast stroma|GO:0009637_response to blue light|GO:0009941_chloroplast envelope|GO:0010027_thylakoid membrane organization|GO:0010114_response to red light…	IPR005835||NTP_transferase||||IPR005836||ADP_Glu_pyroP_CS||||IPR011004||Trimer_LpxA-like||||IPR011831||GlgC||||IPR029044||Nucleotide-diphossugar_trans	PF00483|Nucleotidyl transferase	PS00808|ADP-glucose pyrophosphorylase signature 1.||PS00809|ADP-glucose pyrophosphorylase signature 2.||PS00810|ADP-glucose pyrophosphorylase signature 3.	-	TIGR02091|glucose-1-phosphate adenylyltransferase	2.160.10.10||3.90.550.10||G3DSA:2.160.10.10||G3DSA:3.90.550.10	PTHR22572||PTHR22572:SF10||PTHR43523||PTHR43523:SF4	-	-	-	SSF51161||SSF53448	K4AXM4	0	0	-0.39	-0.72	9
Solyc01g081480.2	protein_coding	Genomic DNA chromosome 5 P1 clone MVA3	-	35.2_not assigned.unknown	GO:0006505_GPI anchor metabolic process|GO:0009941_chloroplast envelope|GO:0016788_hydrolase activity, acting on ester bonds	IPR012908||PGAP1-like||||IPR029058||AB_hydrolase	PF07819|PGAP1-like protein	-	-	-	3.40.50.1820||G3DSA:3.40.50.1820	PTHR15495||PTHR15495:SF20	-	-	-	SSF53474	K4AY40	0	0	-0.29	-0.79	9
Solyc02g069410.2	protein_coding	HAD-superfamily hydrolase subfamily IA variant 3 containing protein expressed	-	31.4_cell.vesicle transport	GO:0009507_chloroplast|GO:0009570_chloroplast stroma	IPR023214||HAD-like_dom	PF13419|Haloacid dehalogenase-like hydrolase	-	-	-	3.40.50.1000||G3DSA:3.40.50.1000	PTHR42896||PTHR42896:SF3	-	-	-	SSF56784	K4B7S3	0	0	-0.37	-0.71	9
Solyc02g077990.2	protein_coding	30S ribosomal protein S5	-	29.2.1.1.1.1.5_protein.synthesis.ribosomal protein.prokaryotic.chloroplast.30S subunit.S5	GO:0003723_RNA binding|GO:0003735_structural constituent of ribosome|GO:0003735_structural constituent of ribosome|GO:0005763_mitochondrial small ribosomal subunit|GO:0005840_ribosome|GO:0006412_translation|GO:0006412_translation|GO:0009535_chloroplast thylakoid membrane|GO:0009570_chloroplast stroma|GO:0015935_small ribosomal subunit|GO:0030529_intracellular ribonucleoprotein complex|GO:0045036_…	IPR000851||Ribosomal_S5||||IPR005324||Ribosomal_S5_C||||IPR005712||Ribosomal_S5_bac-type||||IPR013810||Ribosomal_S5_N||||IPR014720||dsRNA-bd_dom||||IPR014721||Ribosomal_S5_D2-typ_fold_subgr||||IPR018192||Ribosomal_S5_N_CS||||IPR020568||Ribosomal_S5_D2-typ_fold	PF00333|Ribosomal protein S5, N-terminal domain||PF03719|Ribosomal protein S5, C-terminal domain	PS00585|Ribosomal protein S5 signature.||PS50881|S5 double stranded RNA-binding domain profile.	-	TIGR01021|ribosomal protein uS5	3.30.160.20||3.30.230.10||G3DSA:3.30.160.20||G3DSA:3.30.230.10	PTHR13718||PTHR13718:SF52||PTHR13718:SF72	-	-	-	SSF54211||SSF54768	K4B924	0	0	-0.42	-0.68	9
Solyc02g088350.2	protein_coding	Genomic DNA chromosome 3 P1 clone MXO21	-	27.3.32_RNA.regulation of transcription.WRKY domain transcription factor family	GO:0000023_maltose metabolic process|GO:0006655_phosphatidylglycerol biosynthetic process|GO:0009793_embryo development ending in seed dormancy|GO:0010027_thylakoid membrane organization|GO:0010103_stomatal complex morphogenesis|GO:0019252_starch biosynthetic process|GO:0032955_regulation of barrier septum assembly|GO:0051301_cell division	IPR005527||MinE||||IPR011038||Calycin-like||||IPR012674||Calycin||||IPR022017||DUF3598	PF12204|Domain of unknown function (DUF3598)	-	-	-	2.40.128.20||G3DSA:2.40.128.20	PTHR33404||PTHR33404:SF7	-	-	-	SSF50814	K4BBZ1	0	0	-0.42	-0.68	9
Solyc03g098320.2	protein_coding	MYB transcription factor (Fragment)	-	27.3.26_RNA.regulation of transcription.MYB-related transcription factor family|27.3.25_RNA.regulation of transcription.MYB domain transcription factor family	GO:0003677_DNA binding|GO:0005634_nucleus|GO:0006351_transcription, DNA-templated|GO:0006355_regulation of transcription, DNA-templated	IPR001005||SANT/Myb||||IPR006447||Myb_dom_plants||||IPR009057||Homeodomain-like||||IPR017930||Myb_dom	PF00249|Myb-like DNA-binding domain	PS51294|Myb-type HTH DNA-binding domain profile.	SM00717|SANT SWI3, ADA2, N-CoR and TFIIIB'' DNA-binding domains	TIGR01557|myb-like DNA-binding domain, SHAQKYF class	1.10.10.60||G3DSA:1.10.10.60	PTHR12802||PTHR12802:SF25||PTHR12802:SF74	-	-	-	SSF46689	K4BJP7	0	0	-0.36	-0.7	9
Solyc03g119150.2	protein_coding	Peptidyl-prolyl cis-trans isomerase	-	29.6_protein.folding	GO:0000413_protein peptidyl-prolyl isomerization|GO:0003755_peptidyl-prolyl cis-trans isomerase activity|GO:0003755_peptidyl-prolyl cis-trans isomerase activity|GO:0005528_FK506 binding|GO:0005737_cytoplasm|GO:0016853_isomerase activity|GO:0061077_chaperone-mediated protein folding	IPR001179||PPIase_FKBP_dom||||IPR023566||PPIase_FKBP	PF00254|FKBP-type peptidyl-prolyl cis-trans isomerase	PS50059|FKBP-type peptidyl-prolyl cis-trans isomerase domain profile.	-	-	3.10.50.40||G3DSA:3.10.50.40	PTHR10516||PTHR10516:SF122||PTHR10516:SF340	-	-	-	SSF54534	K4BM64	0	0	-0.39	-0.69	9
Solyc05g055850.2	protein_coding	Homology to unknown gene (Fragment)	-	30.2.3_signalling.receptor kinases.leucine rich repeat III	GO:0002229_defense response to oomycetes|GO:0009507_chloroplast|GO:0009536_plastid|GO:0010729_positive regulation of hydrogen peroxide biosynthetic process|GO:0016020_membrane|GO:0016021_integral component of membrane	-	-	-	-	-	-	PTHR36359||PTHR36359:SF2	-	-	-	-	K4C2R0	0	0	-0.3	-0.76	9
Solyc05g056050.2	protein_coding	Chlorophyll a-b binding protein 6A, chloroplastic	-	1.1.1.1_PS.lightreaction.photosystem II.LHC-II|1.1.2.1_PS.lightreaction.photosystem I.LHC-I	GO:0009416_response to light stimulus|GO:0009507_chloroplast|GO:0009522_photosystem I|GO:0009523_photosystem II|GO:0009535_chloroplast thylakoid membrane|GO:0009535_chloroplast thylakoid membrane|GO:0009536_plastid|GO:0009579_thylakoid|GO:0009765_photosynthesis, light harvesting|GO:0009768_photosynthesis, light harvesting in photosystem I|GO:0009941_chloroplast envelope|GO:0010287_plastoglobule|G…	IPR001344||Chloro_AB-bd_pln||||IPR022796||Chloroa_b-bind||||IPR023329||Chlorophyll_a/b-bd_dom	PF00504|Chlorophyll A-B binding protein	-	-	-	1.10.3460.10||G3DSA:1.10.3460.10	PTHR21649||PTHR21649:SF38	-	-	-	0043399||SSF103511	K4C2T0	0	0	-0.36	-0.77	9
Solyc06g066640.2	protein_coding	Photosystem I reaction center subunit VI-1, chloroplastic	-	1.1.2.2_PS.lightreaction.photosystem I.PSI polypeptide subunits|26.7_misc.oxidases - copper, flavone etc	GO:0009522_photosystem I|GO:0009538_photosystem I reaction center|GO:0015979_photosynthesis	IPR004928||PSI_PsaH||||IPR023833||Signal_peptide_camelysin||||IPR029027||Single_a-helix	PF03244|Photosystem I reaction centre subunit VI	-	-	TIGR04088|SipW-cognate class signal peptide	1.20.5.220||G3DSA:1.20.5.220	PTHR34787	-	-	-	-	K4C7T9	0	0	-0.31	-0.75	9
Solyc06g082950.2	protein_coding	Photosystem I reaction center subunit XI	-	1.1.2.2_PS.lightreaction.photosystem I.PSI polypeptide subunits	GO:0009522_photosystem I|GO:0009538_photosystem I reaction center|GO:0015979_photosynthesis|GO:0016020_membrane|GO:0016021_integral component of membrane	IPR003757||PSI_PsaL	PF02605|Photosystem I reaction centre subunit XI	-	-	-	1.20.1240.10||G3DSA:1.20.1240.10	PTHR34803||PTHR34803:SF4	-	-	PD005947	0039460||SSF81568	K4CAF0	0	0	-0.3	-0.75	9
Solyc07g005510.2	protein_coding	Omega-6 fatty acid desaturase	-	11.2.4_lipid metabolism.FA desaturation.omega 6 desaturase|31.2_cell.division	GO:0000096_sulfur amino acid metabolic process|GO:0006629_lipid metabolic process|GO:0006655_phosphatidylglycerol biosynthetic process|GO:0006733_oxidoreduction coenzyme metabolic process|GO:0006766_vitamin metabolic process|GO:0009106_lipoate metabolic process|GO:0009108_coenzyme biosynthetic process|GO:0009117_nucleotide metabolic process|GO:0009507_chloroplast|GO:0009695_jasmonic acid biosynth…	IPR005804||Fatty_acid_desaturase-1	PF00487|Fatty acid desaturase	-	-	-	-	PTHR32100||PTHR32100:SF27||PTHR32100:SF9	-	-	-	-	K4CB23	0	0	-0.35	-0.7	9
Solyc07g007110.2	protein_coding	Peptidyl-prolyl cis-trans isomerase	-	17.5.1_hormone metabolism.ethylene.synthesis-degradation|3.4.1_minor CHO metabolism.myo-inositol.poly-phosphatases|31.3.1_cell.cycle.peptidylprolyl isomerase	GO:0000413_protein peptidyl-prolyl isomerization|GO:0003755_peptidyl-prolyl cis-trans isomerase activity|GO:0006457_protein folding|GO:0016853_isomerase activity|GO:0031977_thylakoid lumen	IPR002130||Cyclophilin-type_PPIase_dom||||IPR024936||Cyclophilin-type_PPIase||||IPR029000||Cyclophilin-like_dom	PF00160|Cyclophilin type peptidyl-prolyl cis-trans isomerase/CLD	PS50072|Cyclophilin-type peptidyl-prolyl cis-trans isomerase domain profile.	-	-	2.40.100.10||G3DSA:2.40.100.10	PTHR11071||PTHR11071:SF11||PTHR11071:SF340	-	PR00153	-	SSF50891	K4CBI2	0	0	-0.43	-0.69	9
Solyc08g013670.2	protein_coding	Photosystem I reaction center subunit	-	1.1.2.2_PS.lightreaction.photosystem I.PSI polypeptide subunits	GO:0009507_chloroplast|GO:0009522_photosystem I|GO:0009534_chloroplast thylakoid|GO:0009535_chloroplast thylakoid membrane|GO:0009579_thylakoid|GO:0009773_photosynthetic electron transport in photosystem I|GO:0015979_photosynthesis|GO:0019344_cysteine biosynthetic process|GO:0035304_regulation of protein dephosphorylation	IPR008796||PSI_PsaN	PF05479|Photosystem I reaction centre subunit N (PSAN or PSI-N)	-	-	-	2wscN00||G3DSA:4.10.1190.10	PTHR36814||PTHR36814:SF2	-	-	-	-	K4CJ02	0	0	-0.39	-0.71	9
Solyc08g043180.2	protein_coding	Unknown Protein	-	35.2_not assigned.unknown	GO:0009220_pyrimidine ribonucleotide biosynthetic process	IPR016123||Mog1/PsbP_a/b/a-sand	-	-	-	-	3.40.1000.10||G3DSA:3.40.1000.10	PTHR37764	-	-	-	SSF55724	K4CK77	0	0	-0.39	-0.7	9
Solyc08g066850.2	protein_coding	Lactoylglutathione lyase	-	13.2.3.2_amino acid metabolism.degradation.aspartate family.threonine|24.2_biodegradation of xenobiotics.lactoylglutathione lyase	GO:0004462_lactoylglutathione lyase activity|GO:0016829_lyase activity|GO:0046872_metal ion binding	IPR004360||Glyas_Fos-R_dOase_dom||||IPR004361||Glyoxalase_1||||IPR018146||Glyoxalase_1_CS||||IPR029068||Glyas_Bleomycin-R_OHBP_Dase	PF00903|Glyoxalase/Bleomycin resistance protein/Dioxygenase superfamily	PS00934|Glyoxalase I signature 1.||PS00935|Glyoxalase I signature 2.	-	TIGR00068|lactoylglutathione lyase	3.10.180.10||G3DSA:3.10.180.10	PTHR10374||PTHR10374:SF0||PTHR10374:SF41	-	-	-	SSF54593	K4CLR1	0	0	-0.37	-0.76	9
Solyc10g005470.2	protein_coding	Unknown Protein	-	35.2_not assigned.unknown	GO:0009570_chloroplast stroma	-	-	-	-	-	-	PTHR36382	-	-	-	-	K4CX79	0	0	-0.37	-0.69	9
Solyc10g008740.2	protein_coding	Magnesium chelatase ATPase subunit I	-	19.10_tetrapyrrole synthesis.magnesium chelatase|29.4_protein.postranslational modification	GO:0000166_nucleotide binding|GO:0005524_ATP binding|GO:0009507_chloroplast|GO:0009536_plastid|GO:0015979_photosynthesis|GO:0015995_chlorophyll biosynthetic process|GO:0016851_magnesium chelatase activity|GO:0016874_ligase activity	IPR000523||Mg_chelatse_chII||||IPR003593||AAA+_ATPase||||IPR011775||Mg_chelatase_ATPase-isu||||IPR027417||P-loop_NTPase	PF01078|Magnesium chelatase, subunit ChlI	-	SM00382|ATPases associated with a variety of cellular activities	TIGR02030|magnesium chelatase ATPase subunit I	1.10.8.80||3.40.50.300||G3DSA:1.10.8.80||G3DSA:3.40.50.300	PTHR32039||PTHR32039:SF13||PTHR32374||PTHR32374:SF0	-	-	-	SSF52540	K4CY51	0	0	-0.38	-0.73	9
Solyc10g051110.1	protein_coding	NAD dependent epimerase/dehydratase family protein	-	20.2.5_stress.abiotic.light|27.3.39_RNA.regulation of transcription.AtSR transcription factor family|30.11_signalling.light	GO:0009535_chloroplast thylakoid membrane|GO:0009941_chloroplast envelope|GO:0010103_stomatal complex morphogenesis|GO:0016556_mRNA modification	IPR016040||NAD(P)-bd_dom	PF13460|NADH(P)-binding	-	-	-	3.40.50.720||G3DSA:3.40.50.720	PTHR14194||PTHR14194:SF19||PTHR14194:SF87	-	-	-	SSF51735	K4D0R4	0	0	-0.33	-0.76	9
Solyc11g066110.1	protein_coding	Inner membrane protein oxaA	-	29.3.3_protein.targeting.chloroplast|31.2.5_cell.division.plastid	GO:0009507_chloroplast|GO:0009534_chloroplast thylakoid|GO:0009535_chloroplast thylakoid membrane|GO:0010027_thylakoid membrane organization|GO:0016020_membrane|GO:0016021_integral component of membrane|GO:0019904_protein domain specific binding|GO:0035304_regulation of protein dephosphorylation|GO:0042744_hydrogen peroxide catabolic process|GO:0042793_transcription from plastid promoter|GO:00432…	IPR001708||Membrane_insert_OXA1/ALB3/YidC||||IPR028055||Membr_insert_YidC/Oxa1_C	PF02096|60Kd inner membrane protein	-	-	TIGR03592|membrane protein insertase, YidC/Oxa1 family	-	PTHR12428||PTHR12428:SF12||PTHR12428:SF27	-	-	-	-	K4D9M0	0	0	-0.31	-0.76	9
Solyc12g036170.1	protein_coding	Unknown Protein	-	8.1.8_TCA / organic transformation.TCA.fumarase	GO:0000023_maltose metabolic process|GO:0009535_chloroplast thylakoid membrane|GO:0009773_photosynthetic electron transport in photosystem I|GO:0009853_photorespiration|GO:0010598_NAD(P)H dehydrogenase complex (plastoquinone)|GO:0019252_starch biosynthetic process|GO:0030003_cellular cation homeostasis|GO:0070838_divalent metal ion transport	-	-	-	-	-	-	PTHR36315	-	-	-	-	K4DE74	0	0	-0.41	-0.7	9
Solyc12g088230.1	protein_coding	Early-responsive to dehydration protein-like	-	20.2.3_stress.abiotic.drought/salt	GO:0016020_membrane|GO:0016021_integral component of membrane	IPR003864||DUF221||||IPR027815||DUF4463||||IPR032880||Csc1_N	PF02714|Domain of unknown function DUF221||PF13967|Late exocytosis, associated with Golgi transport||PF14703|Domain of unknown function (DUF4463)	-	-	-	-	PTHR13018||PTHR13018:SF5||PTHR13018:SF70	-	-	-	-	K4DGP4	0	0	-0.44	-0.68	9
Solyc01g009080.2	protein_coding	FHA domain containing protein	-	35.1_not assigned.no ontology	GO:0000023_maltose metabolic process|GO:0003729_mRNA binding|GO:0005634_nucleus|GO:0009507_chloroplast|GO:0009535_chloroplast thylakoid membrane|GO:0009570_chloroplast stroma|GO:0009657_plastid organization|GO:0010103_stomatal complex morphogenesis|GO:0019252_starch biosynthetic process	IPR000253||FHA_dom||||IPR008984||SMAD_FHA_domain	PF00498|FHA domain	PS50006|Forkhead-associated (FHA) domain profile.	SM00240|Forkhead associated domain	-	2.60.200.20||G3DSA:2.60.200.20	PTHR23308||PTHR23308:SF38	-	-	-	SSF49879	K4ATA4	0	0	-0.38	-0.8	9
Solyc01g010640.2	protein_coding	Uncharacterized membrane protein	-	17.6.1_hormone metabolism.gibberelin.synthesis-degradation|27.3.67_RNA.regulation of transcription.putative transcription regulator	GO:0009535_chloroplast thylakoid membrane|GO:0016020_membrane|GO:0016021_integral component of membrane	IPR005182||DUF304	PF03703|Bacterial PH domain	-	-	-	-	PTHR35688||PTHR35688:SF5	-	-	-	-	K4ATQ7	0	0	-0.47	-0.74	9
Solyc01g010700.2	protein_coding	AKIN gamma	-	10.5_cell wall.cell wall proteins	GO:0003824_catalytic activity	IPR000644||CBS_dom||||IPR013785||Aldolase_TIM	PF00571|CBS domain	PS51371|CBS domain profile.	SM00116|Domain in cystathionine beta-synthase and other proteins.	-	3.10.580.10||3.20.20.70||G3DSA:3.10.580.10||G3DSA:3.20.20.70	PTHR13780||PTHR13780:SF83	-	-	-	SSF54631	K4ATR3	0	0	-0.43	-0.94	9
Solyc01g057830.2	protein_coding	30S ribosomal protein S1	-	29.2.1.1.3.1.1_protein.synthesis.ribosomal protein.prokaryotic.unknown organellar.30S subunit.S1	GO:0003676_nucleic acid binding|GO:0003723_RNA binding|GO:0003735_structural constituent of ribosome|GO:0005840_ribosome|GO:0006412_translation	IPR000110||Ribosomal_S1||||IPR003029||Rbsml_prot_S1_RNA-bd_dom||||IPR012340||NA-bd_OB-fold||||IPR022967||S1_dom	PF00575|S1 RNA binding domain	PS50126|S1 domain profile.	SM00316|Ribosomal protein S1-like RNA-binding domain	-	2.40.50.140||G3DSA:2.40.50.140	PTHR10724||PTHR10724:SF14	-	PR00681	-	SSF50249	K4AVZ4	0	0	-0.46	-0.85	9
Solyc01g079470.2	protein_coding	CP12	-	1.3_PS.calvin cycle|17.3.2.1_hormone metabolism.brassinosteroid.signal transduction.BRI|29.4_protein.postranslational modification	-	IPR003823||DUF_CP12	PF02672|CP12 domain	-	SM01093|CP12	-	-	PTHR33921||PTHR33921:SF5	-	-	-	-	K4AXJ2	0	0	-0.43	-0.77	9
Solyc01g087750.2	protein_coding	Homology to unknown gene (Fragment)	-	27.3.39_RNA.regulation of transcription.AtSR transcription factor family|28.1_DNA.synthesis/chromatin structure|33.99_development.unspecified|34.13_transport.peptides and oligopeptides	-	IPR021825||DUF3411_plant	PF11891|Domain of unknown function (DUF3411)	-	-	-	-	PTHR31620||PTHR31620:SF0||PTHR31620:SF16	-	-	-	-	K4AYG5	0	0	-0.31	-0.92	9
Solyc01g100650.2	protein_coding	NHL repeat containing 2	-	11.9.3_lipid metabolism.lipid degradation.lysophospholipases|33.99_development.unspecified	GO:0000023_maltose metabolic process|GO:0005623_cell|GO:0008152_metabolic process|GO:0009534_chloroplast thylakoid|GO:0009570_chloroplast stroma|GO:0009773_photosynthetic electron transport in photosystem I|GO:0010027_thylakoid membrane organization|GO:0016787_hydrolase activity|GO:0019252_starch biosynthetic process|GO:0034660_ncRNA metabolic process|GO:0045454_cell redox homeostasis	IPR001258||NHL_repeat||||IPR006439||HAD-SF_hydro_IA||||IPR011042||6-blade_b-propeller_TolB-like||||IPR012336||Thioredoxin-like_fold||||IPR013017||NHL_repeat_subgr||||IPR013766||Thioredoxin_domain||||IPR023214||HAD-like_dom	PF01436|NHL repeat||PF13419|Haloacid dehalogenase-like hydrolase||PF13905|Thioredoxin-like	PS51125|NHL repeat profile.||PS51352|Thioredoxin domain profile.	SM00135|Low-density lipoprotein-receptor YWTD domain	TIGR01509|HAD hydrolase, family IA, variant 3	2.120.10.30||3.40.30.10||3.40.50.1000||G3DSA:2.120.10.30||G3DSA:3.40.30.10||G3DSA:3.40.50.1000	PTHR13833||PTHR13833:SF62||PTHR24104||PTHR24104:SF0	-	PR00413	-	SSF101898||SSF52833||SSF56784	K4B196	0	0	-0.44	-0.79	9
Solyc01g103750.2	protein_coding	ATP phosphoribosyltransferase	-	13.1.7.1_amino acid metabolism.synthesis.histidine.ATP phosphoribosyltransferase|29.2.2_protein.synthesis.ribosome biogenesis	GO:0000105_histidine biosynthetic process|GO:0000105_histidine biosynthetic process|GO:0000287_magnesium ion binding|GO:0003879_ATP phosphoribosyltransferase activity|GO:0003879_ATP phosphoribosyltransferase activity|GO:0005737_cytoplasm|GO:0009570_chloroplast stroma	IPR001348||ATP_PRibTrfase_HisG||||IPR011322||N-reg_PII-like_a/b||||IPR013115||HisG_C||||IPR013820||ATP_PRibTrfase_cat||||IPR015867||N-reg_PII/ATP_PRibTrfase_C||||IPR018198||ATP_PRibTrfase_CS	PF01634|ATP phosphoribosyltransferase||PF08029|HisG, C-terminal domain	PS01316|ATP phosphoribosyltransferase signature.	-	TIGR00070|ATP phosphoribosyltransferase||TIGR03455|ATP phosphoribosyltransferase, C-terminal domain	3.30.70.120||3.40.190.10||G3DSA:3.30.70.120||G3DSA:3.40.190.10	PTHR21403||PTHR21403:SF5	-	-	-	SSF53850||SSF54913	K4B1V0	0	0	-0.39	-0.84	9
Solyc01g109040.2	protein_coding	Plastoquinol-plastocyanin reductase	-	1.1.3_PS.lightreaction.cytochrome b6/f|2.1.2.3_major CHO metabolism.synthesis.starch.starch branching|27.3.41_RNA.regulation of transcription.B3 transcription factor family|29.4_protein.postranslational modification	GO:0009512_cytochrome b6f complex|GO:0009535_chloroplast thylakoid membrane|GO:0009657_plastid organization|GO:0016020_membrane|GO:0016021_integral component of membrane|GO:0019904_protein domain specific binding	IPR012595||PetM_cyt_b6/f_cplx_su7	PF08041|PetM family of cytochrome b6f complex subunit 7	-	-	-	-	PTHR34951	-	-	-	SSF103441	K4B3B8	0	0	-0.44	-0.77	9
Solyc01g111120.2	protein_coding	Triosephosphate isomerase	-	1.3.5_PS.calvin cycle.TPI|4.3.7_glycolysis.unclear/dually targeted.triosephosphate isomerase (TPI)	GO:0003824_catalytic activity|GO:0004807_triose-phosphate isomerase activity|GO:0004807_triose-phosphate isomerase activity|GO:0005829_cytosol|GO:0006094_gluconeogenesis|GO:0006096_glycolytic process|GO:0006096_glycolytic process|GO:0008152_metabolic process|GO:0019563_glycerol catabolic process|GO:0046166_glyceraldehyde-3-phosphate biosynthetic process	IPR000652||Triosephosphate_isomerase||||IPR013785||Aldolase_TIM||||IPR020861||Triosephosphate_isomerase_AS||||IPR022896||TrioseP_Isoase_bac/euk	PF00121|Triosephosphate isomerase	PS00171|Triosephosphate isomerase active site.||PS51440|Triosephosphate isomerase (TIM) family profile.	-	TIGR00419|triose-phosphate isomerase	3.20.20.70||G3DSA:3.20.20.70	PTHR21139	-	-	-	SSF51351	K4B3X5	0	0	-0.43	-0.72	9
Solyc02g020940.2	protein_coding	Glyceraldehyde-3-phosphate dehydrogenase	-	1.3.4_PS.calvin cycle.GAP	GO:0006006_glucose metabolic process|GO:0016491_oxidoreductase activity|GO:0016620_oxidoreductase activity, acting on the aldehyde or oxo group of donors, NAD or NADP as acceptor|GO:0050661_NADP binding|GO:0051287_NAD binding|GO:0055114_oxidation-reduction process	IPR006424||Glyceraldehyde-3-P_DH_1||||IPR016040||NAD(P)-bd_dom||||IPR020828||GlycerAld_3-P_DH_NAD(P)-bd||||IPR020829||GlycerAld_3-P_DH_cat||||IPR020830||GlycerAld_3-P_DH_AS||||IPR020831||GlycerAld/Erythrose_P_DH	PF00044|Glyceraldehyde 3-phosphate dehydrogenase, NAD binding domain||PF02800|Glyceraldehyde 3-phosphate dehydrogenase, C-terminal domain	PS00071|Glyceraldehyde 3-phosphate dehydrogenase active site.	SM00846|Glyceraldehyde 3-phosphate dehydrogenase, NAD binding domain	TIGR01534|glyceraldehyde-3-phosphate dehydrogenase, type I	3.30.360.10||3.40.50.720||G3DSA:3.30.360.10||G3DSA:3.40.50.720	PTHR10836||PTHR43148||PTHR43148:SF2	-	PR00078	-	SSF51735||SSF55347	K4B4U4	0	0	-0.37	-0.96	9
Solyc02g080540.1	protein_coding	ATP synthase gamma chain	-	1.1.4.4_PS.lightreaction.ATP synthase.gamma chain|29.2.2_protein.synthesis.ribosome biogenesis	GO:0000023_maltose metabolic process|GO:0006636_unsaturated fatty acid biosynthetic process|GO:0006733_oxidoreduction coenzyme metabolic process|GO:0006754_ATP biosynthetic process|GO:0006766_vitamin metabolic process|GO:0009106_lipoate metabolic process|GO:0009108_coenzyme biosynthetic process|GO:0009507_chloroplast|GO:0009534_chloroplast thylakoid|GO:0009535_chloroplast thylakoid membrane|GO:00…	IPR000131||ATPase_F1-cplx_gsu||||IPR023632||ATPase_F1_gsu_CS||||IPR023633	PF00231|ATP synthase	PS00153|ATP synthase gamma subunit signature.	-	TIGR01146|ATP synthase F1, gamma subunit	1.10.287.80||3.40.1380.10||G3DSA:1.10.287.80||G3DSA:3.40.1380.10	PTHR11693||PTHR11693:SF25||PTHR11693:SF9	-	PR00126	-	SSF52943	K4B9S5	0	0	-0.45	-0.93	9
Solyc02g080810.2	protein_coding	Aminomethyltransferase	-	1.2.4.2_PS.photorespiration.glycine cleavage.T subunit|13.2.5.2_amino acid metabolism.degradation.serine-glycine-cysteine group.glycine	GO:0004047_aminomethyltransferase activity|GO:0006546_glycine catabolic process|GO:0007389_pattern specification process|GO:0008361_regulation of cell size|GO:0008483_transaminase activity|GO:0009534_chloroplast thylakoid|GO:0009570_chloroplast stroma|GO:0009658_chloroplast organization|GO:0009926_auxin polar transport|GO:0009941_chloroplast envelope|GO:0010015_root morphogenesis|GO:0010075_regul…	IPR006222||GCV_T_N||||IPR006223||GCS_T||||IPR013977||GCV_T_C||||IPR018948||GTP-bd_TrmE_N||||IPR027266||TrmE/GcvT_dom1||||IPR028896||GCST/DmdA||||IPR029043||GcvT/YgfZ_C	PF01571|Aminomethyltransferase folate-binding domain||PF08669|Glycine cleavage T-protein C-terminal barrel domain	-	-	TIGR00528|glycine cleavage system T protein	2.40.30.110||3.30.1360.120||3.30.70.1400||G3DSA:2.40.30.110||G3DSA:3.30.1360.120||G3DSA:3.30.70.1400	PTHR13847||PTHR13847:SF5||PTHR43757||PTHR43757:SF2	PIRSF006487	-	-	SSF101790||SSF103025	K4B9V1	0	0	-0.49	-0.88	9
Solyc02g083700.2	protein_coding	Alpha-mannosidase	-	26.3.3_misc.gluco-, galacto- and mannosidases.alpha-mannosidase|30.5_signalling.G-proteins|33.99_development.unspecified	GO:0003824_catalytic activity|GO:0004553_hydrolase activity, hydrolyzing O-glycosyl compounds|GO:0004559_alpha-mannosidase activity|GO:0004559_alpha-mannosidase activity|GO:0005975_carbohydrate metabolic process|GO:0006013_mannose metabolic process|GO:0006013_mannose metabolic process|GO:0006517_protein deglycosylation|GO:0008152_metabolic process|GO:0008270_zinc ion binding|GO:0015923_mannosidas…	IPR000602||Glyco_hydro_38_N||||IPR011013||Gal_mutarotase_SF_dom||||IPR011330||Glyco_hydro/deAcase_b/a-brl||||IPR011682||Glyco_hydro_38_C||||IPR013780||Glyco_hydro_13_b||||IPR015341||Glyco_hydro_38_cen||||IPR027291||Glyco_hydro_38/57_N||||IPR028995||Glyco_hydro_57/38_cen	PF01074|Glycosyl hydrolases family 38 N-terminal domain||PF07748|Glycosyl hydrolases family 38 C-terminal domain||PF09261|Alpha mannosidase, middle domain	-	SM00872|Alpha mannosidase, middle domain	-	2.60.40.1180||2.60.40.1360||2.70.98.30||3.20.110.10||3bvxA02||G3DSA:1.20.1270.50||G3DSA:2.60.40.1180||G3DSA:2.60.40.1360||G3DSA:2.70.98.30||G3DSA:3.20.110.10	PTHR11607||PTHR11607:SF3||PTHR11607:SF40	-	-	-	SSF74650||SSF88688||SSF88713	K4BAN8	0	0	-0.49	-0.86	9
Solyc02g086840.2	protein_coding	Kinesin light chain-like protein	-	31.1_cell.organisation	GO:0005886_plasma membrane|GO:0009860_pollen tube growth|GO:0031347_regulation of defense response	IPR001440||TPR_1||||IPR011990||TPR-like_helical_dom||||IPR013026||TPR-contain_dom||||IPR019734||TPR_repeat	PF00515|Tetratricopeptide repeat||PF13176|Tetratricopeptide repeat||PF13181|Tetratricopeptide repeat||PF13424|Tetratricopeptide repeat	PS50005|TPR repeat profile.||PS50293|TPR repeat region circular profile.	SM00028|Tetratricopeptide repeats	-	1.25.40.10||G3DSA:1.25.40.10	PTHR19959||PTHR19959:SF175	-	-	-	SSF48452	K4BBJ1	0	0	-0.51	-0.86	9
Solyc03g005770.1	protein_coding	Chlorophyll a-b binding protein 3C-like	-	1.1.1.1_PS.lightreaction.photosystem II.LHC-II|1.1.1.2_PS.lightreaction.photosystem II.PSII polypeptide subunits	GO:0009416_response to light stimulus|GO:0009507_chloroplast|GO:0009522_photosystem I|GO:0009523_photosystem II|GO:0009535_chloroplast thylakoid membrane|GO:0009535_chloroplast thylakoid membrane|GO:0009536_plastid|GO:0009579_thylakoid|GO:0009765_photosynthesis, light harvesting|GO:0009768_photosynthesis, light harvesting in photosystem I|GO:0009941_chloroplast envelope|GO:0010287_plastoglobule|G…	IPR001344||Chloro_AB-bd_pln||||IPR022796||Chloroa_b-bind||||IPR023329||Chlorophyll_a/b-bd_dom	PF00504|Chlorophyll A-B binding protein	-	-	-	1.10.3460.10||G3DSA:1.10.3460.10	PTHR21649||PTHR21649:SF0||PTHR21649:SF50	-	-	-	0043399||SSF103511	K4BE01	0	0	-0.39	-0.92	9
Solyc03g059170.2	protein_coding	Unknown Protein	-	26.23_misc.rhodanese	-	-	-	-	-	-	-	PTHR34209||PTHR34209:SF4	-	-	-	-	K4BGW4	0	0	-0.39	-0.75	9
Solyc03g059180.2	protein_coding	Extracellular calcium sensing receptor	-	26.23_misc.rhodanese	GO:0005634_nucleus|GO:0009507_chloroplast|GO:0009534_chloroplast thylakoid	IPR001763||Rhodanese-like_dom	PF00581|Rhodanese-like domain	PS50206|Rhodanese domain profile.	SM00450|Rhodanese Homology Domain	-	3.40.250.10||G3DSA:3.40.250.10	PTHR34209||PTHR34209:SF4	-	-	-	SSF52821	K4BGW5	0	0	-0.47	-0.8	9
Solyc03g096850.2	protein_coding	Genomic DNA chromosome 5 P1 clone MKP11	-	29.8_protein.assembly and cofactor ligation	GO:0005506_iron ion binding|GO:0009507_chloroplast|GO:0009534_chloroplast thylakoid|GO:0009535_chloroplast thylakoid membrane|GO:0009637_response to blue light|GO:0009657_plastid organization|GO:0009941_chloroplast envelope|GO:0010114_response to red light|GO:0010218_response to far red light|GO:0016020_membrane|GO:0016021_integral component of membrane	IPR001478||PDZ||||IPR004039||Rubredoxin-type_fold||||IPR024934||Rubredoxin-like_dom	-	PS50106|PDZ domain profile.||PS50903|Rubredoxin-like domain profile.	SM00228|Domain present in PSD-95, Dlg, and ZO-1/2.	-	2.20.28.10||2.30.42.10||G3DSA:2.20.28.10||G3DSA:2.30.42.10	PTHR17130||PTHR17130:SF32	-	-	-	SSF50156||SSF57802	K4BJA3	0	0	-0.35	-0.8	9
Solyc03g111610.2	protein_coding	HAD-superfamily hydrolase subfamily IA variant 3 containing protein expressed	-	18.3_Co-factor and vitamine metabolism.riboflavin	GO:0008152_metabolic process|GO:0009507_chloroplast|GO:0009570_chloroplast stroma|GO:0009941_chloroplast envelope|GO:0010027_thylakoid membrane organization|GO:0010103_stomatal complex morphogenesis|GO:0016787_hydrolase activity|GO:0019252_starch biosynthetic process	IPR006439||HAD-SF_hydro_IA||||IPR023214||HAD-like_dom	PF13419|Haloacid dehalogenase-like hydrolase	-	-	TIGR01509|HAD hydrolase, family IA, variant 3	3.40.50.1000||G3DSA:3.40.50.1000	PTHR18901||PTHR42896||PTHR42896:SF2	-	-	-	SSF56784	K4BK24	0	0	-0.5	-0.84	9
Solyc03g116870.2	protein_coding	Glycosyl transferase family 9	-	17.3.1.2.1_hormone metabolism.brassinosteroid.synthesis-degradation.sterols.SMT1	GO:0009507_chloroplast|GO:0009534_chloroplast thylakoid|GO:0009535_chloroplast thylakoid membrane|GO:0009773_photosynthetic electron transport in photosystem I|GO:0010598_NAD(P)H dehydrogenase complex (plastoquinone)	-	-	-	-	-	3.40.50.2000||G3DSA:3.40.50.2000	PTHR37698||PTHR37698:SF2	-	-	-	SSF53756	K4BLI9	0	0	-0.38	-0.82	9
Solyc03g117850.2	protein_coding	Ribulose bisphosphate carboxylase/oxygenase activase	-	1.3.13_PS.calvin cycle.rubisco interacting	GO:0005524_ATP binding|GO:0009507_chloroplast|GO:0009535_chloroplast thylakoid membrane	IPR003959||ATPase_AAA_core||||IPR027417||P-loop_NTPase	PF00004|ATPase family associated with various cellular activities (AAA)	-	-	-	3.40.50.300||G3DSA:3.40.50.300	PTHR32429||PTHR32429:SF15||PTHR32429:SF4	-	-	-	SSF52540	K4BLT6	0	0	-0.48	-0.86	9
Solyc03g117890.2	protein_coding	Unknown protein DS12 from 2D-PAGE of leaf, chloroplastic	-	13.1.3.6.1.4_amino acid metabolism.synthesis.aspartate family.misc.homoserine.homoserine kinase|27.3.35_RNA.regulation of transcription.bZIP transcription factor family	-	-	-	-	-	-	3.30.70.260	PTHR31096||PTHR31096:SF34	-	-	-	SSF55021	K4BLU0	0	0	-0.45	-0.7	9
Solyc03g118240.2	protein_coding	Magnesium-protoporphyrin ix methyltransferase	-	19.11_tetrapyrrole synthesis.magnesium protoporphyrin IX methyltransferase|34.22_transport.cyclic nucleotide or calcium regulated channels	GO:0009534_chloroplast thylakoid|GO:0009941_chloroplast envelope|GO:0015995_chlorophyll biosynthetic process|GO:0032259_methylation|GO:0046406_magnesium protoporphyrin IX methyltransferase activity|GO:0046777_protein autophosphorylation	IPR007848||Small_mtfrase_dom||||IPR010251||Mg_prot_MeTrfase||||IPR010940||Mg_prot_MeTrfase_C||||IPR029063||SAM-dependent_MTases	PF05175|Methyltransferase small domain||PF07109|Magnesium-protoporphyrin IX methyltransferase C-terminus	PS51556|Magnesium protoporphyrin IX methyltransferase (EC 2.1.1.11) family profile.	-	TIGR02021|magnesium protoporphyrin O-methyltransferase	3.40.50.150||G3DSA:3.40.50.150	PTHR10108||PTHR10108:SF269||PTHR43591||PTHR43591:SF4	-	-	-	SSF53335	K4BLX5	0	0	-0.41	-0.79	9
Solyc03g120630.2	protein_coding	30S ribosomal protein S17	-	29.2.1.1.1.1.17_protein.synthesis.ribosomal protein.prokaryotic.chloroplast.30S subunit.S17|29.2.1.1.3_protein.synthesis.ribosomal protein.prokaryotic.unknown organellar|29.3.1_protein.targeting.nucleus|9.1.2_mitochondrial electron transport / ATP synthesis.NADH-DH (type I).localisation not clear	GO:0000312_plastid small ribosomal subunit|GO:0003735_structural constituent of ribosome|GO:0003735_structural constituent of ribosome|GO:0005622_intracellular|GO:0005840_ribosome|GO:0006412_translation|GO:0006412_translation|GO:0009507_chloroplast|GO:0009534_chloroplast thylakoid|GO:0009570_chloroplast stroma|GO:0009941_chloroplast envelope|GO:0022627_cytosolic small ribosomal subunit|GO:0030529…	IPR000266||Ribosomal_S17||||IPR012340||NA-bd_OB-fold||||IPR019979||Ribosomal_S17_CS	PF00366|Ribosomal protein S17	PS00056|Ribosomal protein S17 signature.	-	-	2.40.50.140||G3DSA:2.40.50.140	PTHR10744||PTHR10744:SF12	-	PR00973	PD001295	SSF50249	K4BML2	0	0	-0.44	-0.78	9
Solyc04g016490.2	protein_coding	Icc family phosphohydrolase	-	26.13_misc.acid and other phosphatases	GO:0016787_hydrolase activity|GO:0048481_plant ovule development	IPR004843||Calcineurin-like_PHP_apaH||||IPR011230||Pesterase_At2g46||||IPR029052||Metallo-depent_PP-like	PF00149|Calcineurin-like phosphoesterase	-	-	-	3.60.21.10||G3DSA:3.60.21.10	PTHR32440||PTHR32440:SF13	PIRSF030250	-	-	SSF56300	K4BQE9	0	0	-0.53	-0.69	9
Solyc04g054520.2	protein_coding	Peptidyl-prolyl cis-trans isomerase	-	29.6_protein.folding	GO:0000413_protein peptidyl-prolyl isomerization|GO:0003755_peptidyl-prolyl cis-trans isomerase activity|GO:0003755_peptidyl-prolyl cis-trans isomerase activity|GO:0005528_FK506 binding|GO:0005737_cytoplasm|GO:0009507_chloroplast|GO:0009535_chloroplast thylakoid membrane|GO:0009579_thylakoid|GO:0010598_NAD(P)H dehydrogenase complex (plastoquinone)|GO:0016853_isomerase activity|GO:0031679_NADH deh…	IPR001179||PPIase_FKBP_dom||||IPR023566||PPIase_FKBP	PF00254|FKBP-type peptidyl-prolyl cis-trans isomerase	PS50059|FKBP-type peptidyl-prolyl cis-trans isomerase domain profile.	-	-	3.10.50.40||G3DSA:3.10.50.40	PTHR10516||PTHR10516:SF349	-	-	-	SSF54534	K4BSK7	0	0	-0.58	-0.82	9
Solyc04g081320.2	protein_coding	Unknown Protein	-	20.2.1_stress.abiotic.heat|29.6_protein.folding	GO:0009507_chloroplast|GO:0009535_chloroplast thylakoid membrane|GO:0009536_plastid|GO:0009570_chloroplast stroma|GO:0009579_thylakoid|GO:0009657_plastid organization|GO:0010206_photosystem II repair|GO:0016020_membrane|GO:0016021_integral component of membrane|GO:0031072_heat shock protein binding|GO:0035304_regulation of protein dephosphorylation|GO:0051082_unfolded protein binding	IPR001305||HSP_DnaJ_Cys-rich_dom	-	-	-	-	2.10.230.10||G3DSA:2.10.230.10	PTHR15852||PTHR15852:SF30	-	-	-	SSF57938	K4BVL1	0	0	-0.41	-0.88	9
Solyc05g009930.2	protein_coding	Chloroplast unusual positioning 1A	-	29.5.1_protein.degradation.subtilases|31.1_cell.organisation	GO:0009658_chloroplast organization|GO:0009707_chloroplast outer membrane|GO:0010027_thylakoid membrane organization|GO:0035304_regulation of protein dephosphorylation|GO:0042793_transcription from plastid promoter	-	-	-	-	-	-	PTHR31342||PTHR31342:SF0||PTHR31342:SF17	-	-	-	-	K4BXG7	0	0	-0.39	-0.79	9
Solyc05g014310.2	protein_coding	Metalloendopeptidase family-saccharolysin &amp thimet oligopeptidase (ISS)	-	26.1_misc.misc2|29.5_protein.degradation	GO:0004222_metalloendopeptidase activity|GO:0006508_proteolysis|GO:0006518_peptide metabolic process|GO:0009507_chloroplast|GO:0009534_chloroplast thylakoid|GO:0009941_chloroplast envelope|GO:0010027_thylakoid membrane organization|GO:0042793_transcription from plastid promoter	-	-	-	-	-	-	PTHR11804||PTHR11804:SF2||PTHR11804:SF67	-	-	-	-	K4BYF1	0	0	-0.46	-0.77	9
Solyc05g025600.1	protein_coding	Chloroplast photosystem II subunit X (Fragment)	-	1.1.1.2_PS.lightreaction.photosystem II.PSII polypeptide subunits	GO:0009523_photosystem II|GO:0009535_chloroplast thylakoid membrane|GO:0015979_photosynthesis|GO:0016020_membrane|GO:0016021_integral component of membrane|GO:0019904_protein domain specific binding	IPR009518||PSII_PsbX	PF06596|Photosystem II reaction centre X protein (PsbX)	-	-	-	1.20.5.510||G3DSA:1.20.5.510	PTHR34455||PTHR34455:SF3	-	-	-	-	K4BZU8	0	0	-0.4	-0.87	9
Solyc05g052710.2	protein_coding	30S ribosomal protein S31, chloroplastic	-	29.2.1.1.1.1.31_protein.synthesis.ribosomal protein.prokaryotic.chloroplast.30S subunit.S31	GO:0005840_ribosome|GO:0009507_chloroplast|GO:0009507_chloroplast|GO:0009570_chloroplast stroma|GO:0009941_chloroplast envelope|GO:0032544_plastid translation|GO:0032544_plastid translation	IPR030826||Ribo_THX	PF17067	-	-	TIGR04560	-	PTHR34550||PTHR34550:SF4	-	-	-	-	K4C1V2	0	0	-0.39	-0.77	9
Solyc06g007160.2	protein_coding	NADH dehydrogenase	-	9.2.1_mitochondrial electron transport / ATP synthesis.NADH-DH (type II).internal matrix	GO:0016491_oxidoreductase activity|GO:0055114_oxidation-reduction process	IPR001327||||IPR013027||||IPR023753||Pyr_nucl-diS_OxRdtase_FAD/NAD	PF00070|Pyridine nucleotide-disulphide oxidoreductase||PF07992|Pyridine nucleotide-disulphide oxidoreductase	-	-	-	3.50.50.60||G3DSA:3.50.50.60	PTHR22915||PTHR22915:SF4||PTHR43706||PTHR43706:SF5	-	PR00368	-	SSF51905	K4C399	0	0	-0.38	-0.93	9
Solyc06g019200.2	protein_coding	Peptidase M50 family protein	-	29.5_protein.degradation	GO:0006655_phosphatidylglycerol biosynthetic process|GO:0009507_chloroplast|GO:0009535_chloroplast thylakoid membrane|GO:0009793_embryo development ending in seed dormancy|GO:0010027_thylakoid membrane organization|GO:0010103_stomatal complex morphogenesis|GO:0010228_vegetative to reproductive phase transition of meristem|GO:0016020_membrane|GO:0016021_integral component of membrane|GO:0048481_pl…	IPR008915||Peptidase_M50	PF02163|Peptidase family M50	-	-	-	-	PTHR31412||PTHR31412:SF0||PTHR31412:SF8	-	-	-	-	K4C4E5	0	0	-0.47	-0.92	9
Solyc06g060340.2	protein_coding	Chloroplast photosystem II-associated protein	-	1.1.1.2_PS.lightreaction.photosystem II.PSII polypeptide subunits	GO:0000023_maltose metabolic process|GO:0009507_chloroplast|GO:0009517_PSII associated light-harvesting complex II|GO:0009523_photosystem II|GO:0009534_chloroplast thylakoid|GO:0009535_chloroplast thylakoid membrane|GO:0009535_chloroplast thylakoid membrane|GO:0009536_plastid|GO:0009579_thylakoid|GO:0010027_thylakoid membrane organization|GO:0010103_stomatal complex morphogenesis|GO:0010196_nonph…	IPR022796||Chloroa_b-bind||||IPR023329||Chlorophyll_a/b-bd_dom	PF00504|Chlorophyll A-B binding protein	-	-	-	1.10.3460.10||G3DSA:1.10.3460.10	PTHR14154||PTHR14154:SF37	-	-	-	0043399||SSF103511	P54773	0	0	-0.45	-0.83	9
Solyc06g061090.2	protein_coding	LOC555512 protein (Fragment)	-	35.2_not assigned.unknown	-	IPR006571||TLDc_dom	PF07534|TLD	-	-	-	-	PTHR14241||PTHR14241:SF25||PTHR14241:SF9	-	-	-	-	K4C6T9	0	0	-0.46	-0.8	9
Solyc06g073260.2	protein_coding	NAD-dependent epimerase/dehydratase	-	27.3.99_RNA.regulation of transcription.unclassified	GO:0000165_MAPK cascade|GO:0003824_catalytic activity|GO:0005773_vacuole|GO:0005996_monosaccharide metabolic process|GO:0006612_protein targeting to membrane|GO:0006636_unsaturated fatty acid biosynthetic process|GO:0009506_plasmodesma|GO:0009570_chloroplast stroma|GO:0009595_detection of biotic stimulus|GO:0009637_response to blue light|GO:0009697_salicylic acid biosynthetic process|GO:0009853_p…	IPR001509||Epimerase_deHydtase_N||||IPR016040||NAD(P)-bd_dom	PF01370|NAD dependent epimerase/dehydratase family||PF13460|NADH(P)-binding	-	-	-	3.40.50.720||3.90.25.10||G3DSA:3.40.50.720||G3DSA:3.90.25.10	PTHR10366||PTHR10366:SF56||PTHR43725||PTHR43725:SF3	-	-	-	SSF51735	K4C945	0	0	-0.44	-0.89	9
Solyc06g082150.2	protein_coding	6-phosphofructo-2-kinase/fructose-2 6-biphosphatase 4	-	29.5_protein.degradation|4.1.6_glycolysis.cytosolic branch.fructose-2,6-bisphosphatase (Fru2,6BisPase)	GO:0003824_catalytic activity|GO:0003873_6-phosphofructo-2-kinase activity|GO:0005524_ATP binding|GO:0005829_cytosol|GO:0005886_plasma membrane|GO:0006000_fructose metabolic process|GO:0006002_fructose 6-phosphate metabolic process|GO:0006003_fructose 2,6-bisphosphate metabolic process|GO:0008152_metabolic process|GO:0030246_carbohydrate binding|GO:0042732_D-xylose metabolic process|GO:0043609_re…	IPR001345||PG/BPGM_mutase_AS||||IPR002044||CBM_fam20||||IPR003094||6Pfruct_kin||||IPR013078||His_Pase_superF_clade-1||||IPR013079||6Phosfructo_kin||||IPR013783||Ig-like_fold||||IPR013784||Carb-bd-like_fold||||IPR016260||||IPR027417||P-loop_NTPase||||IPR029033||His_PPase_superfam	PF00300|Histidine phosphatase superfamily (branch 1)||PF00686|Starch binding domain||PF01591|6-phosphofructo-2-kinase	PS00175|Phosphoglycerate mutase family phosphohistidine signature.||PS51166|CBM20 (carbohydrate binding type-20) domain profile.	SM00855|Phosphoglycerate mutase family||SM01065|Starch binding domain	-	2.60.40.10||3.40.50.1240||3.40.50.300||G3DSA:2.60.40.10||G3DSA:3.40.50.1240||G3DSA:3.40.50.300	PTHR10606||PTHR10606:SF49||PTHR10606:SF7	PIRSF000709	PR00991	-	SSF49452||SSF52540||SSF53254	K4CA74	0	0	-0.33	-0.9	9
Solyc06g084050.2	protein_coding	Photosystem II reaction center W protein	-	1.1.1.2_PS.lightreaction.photosystem II.PSII polypeptide subunits	GO:0009507_chloroplast|GO:0009523_photosystem II|GO:0009535_chloroplast thylakoid membrane|GO:0015979_photosynthesis|GO:0016020_membrane|GO:0016021_integral component of membrane|GO:0042549_photosystem II stabilization	IPR009806||PSII_PsbW_class2	PF07123|Photosystem II reaction centre W protein (PsbW)	-	-	-	-	PTHR34552	-	-	-	-	K4CAR0	0	0	-0.54	-0.77	9
Solyc06g084470.2	protein_coding	Unknown Protein	-	16.8.4_secondary metabolism.flavonoids.flavonols	-	-	-	-	-	-	-	PTHR36776||PTHR36776:SF3	-	-	-	-	K4CAV2	0	0	-0.46	-0.88	9
Solyc07g063960.2	protein_coding	50S ribosomal protein L24	-	29.2.1.1.1.2.24_protein.synthesis.ribosomal protein.prokaryotic.chloroplast.50S subunit.L24|29.2.1.1.3_protein.synthesis.ribosomal protein.prokaryotic.unknown organellar	GO:0003735_structural constituent of ribosome|GO:0005622_intracellular|GO:0005840_ribosome|GO:0006412_translation|GO:0006412_translation|GO:0009507_chloroplast|GO:0009570_chloroplast stroma|GO:0009941_chloroplast envelope|GO:0030529_intracellular ribonucleoprotein complex|GO:0032544_plastid translation	IPR003256||Ribosomal_L24||||IPR005824||KOW||||IPR005825||Ribosomal_L24/26_CS||||IPR008991||Translation_prot_SH3-like||||IPR014722||Rib_L2_dom2	PF00467|KOW motif||PF17136	PS01108|Ribosomal protein L24 signature.	SM00739|KOW (Kyprides, Ouzounis, Woese) motif.	TIGR01079|ribosomal protein uL24	2.30.30.30||G3DSA:2.30.30.30	PTHR12903||PTHR12903:SF5	-	-	-	SSF50104	K4CH79	0	0	-0.52	-0.75	9
Solyc07g066610.2	protein_coding	Phosphoglycerate kinase	-	1.3.3_PS.calvin cycle.phosphoglycerate kinase|29.2.2_protein.synthesis.ribosome biogenesis|4.1.11_glycolysis.cytosolic branch.3-phosphoglycerate kinase (PGK)	GO:0004618_phosphoglycerate kinase activity|GO:0005524_ATP binding|GO:0006096_glycolytic process|GO:0016301_kinase activity|GO:0016310_phosphorylation|GO:0016740_transferase activity	IPR001576||Phosphoglycerate_kinase||||IPR015824||Phosphoglycerate_kinase_N||||IPR015901||Phosphoglycerate_kinase_C||||IPR015911||Phosphoglycerate_kinase_CS	PF00162|Phosphoglycerate kinase	PS00111|Phosphoglycerate kinase signature.	-	-	3.40.50.1260||3.40.50.1270||G3DSA:3.40.50.1260||G3DSA:3.40.50.1270	PTHR11406||PTHR11406:SF0||PTHR11406:SF15	PIRSF000724	PR00477	-	SSF53748	K4CHY4	0	0	-0.43	-0.78	9
Solyc08g069230.2	protein_coding	Unknown Protein	-	29.6_protein.folding	GO:0031072_heat shock protein binding|GO:0051082_unfolded protein binding	IPR001305||HSP_DnaJ_Cys-rich_dom	-	-	-	-	2.10.230.10	PTHR10168||PTHR10168:SF134||PTHR10168:SF45	-	-	-	SSF57938	K4CME3	0	0	-0.52	-0.7	9
Solyc08g076220.2	protein_coding	Phosphoribulokinase/uridine kinase	-	1.3.12_PS.calvin cycle.PRK	GO:0000165_MAPK cascade|GO:0004849_uridine kinase activity|GO:0005524_ATP binding|GO:0005829_cytosol|GO:0005975_carbohydrate metabolic process|GO:0006206_pyrimidine nucleobase metabolic process|GO:0006222_UMP biosynthetic process|GO:0006612_protein targeting to membrane|GO:0008152_metabolic process|GO:0008974_phosphoribulokinase activity|GO:0009409_response to cold|GO:0009507_chloroplast|GO:00095…	IPR006082||PRK||||IPR006083||PRK/URK||||IPR027417||P-loop_NTPase	PF00485|Phosphoribulokinase / Uridine kinase family	PS00567|Phosphoribulokinase signature.	-	-	3.40.50.300||G3DSA:3.40.50.300	PTHR10285||PTHR10285:SF29||PTHR10285:SF87	-	PR00478	-	SSF52540	K4CMY9	0	0	-0.48	-0.91	9
Solyc08g076290.2	protein_coding	Unknown Protein	-	26.9_misc.glutathione S transferases	GO:0009507_chloroplast|GO:0009658_chloroplast organization|GO:0009658_chloroplast organization|GO:0009706_chloroplast inner membrane|GO:0009706_chloroplast inner membrane|GO:0009853_photorespiration|GO:0009941_chloroplast envelope|GO:0010027_thylakoid membrane organization|GO:0016020_membrane|GO:0016021_integral component of membrane|GO:0030003_cellular cation homeostasis|GO:0043879_glycolate tra…	IPR007300||CidB/LrgB	PF04172|LrgB-like family	-	-	-	-	PTHR30249||PTHR30249:SF6	-	-	-	-	K4CMZ2	0	0	-0.44	-0.7	9
Solyc08g079110.2	protein_coding	Pentapeptide repeat	-	21.2.2_redox.ascorbate and glutathione.glutathione|29.5_protein.degradation	GO:0009535_chloroplast thylakoid membrane	IPR001646||5peptide_repeat	PF00805|Pentapeptide repeats (8 copies)||PF13599|Pentapeptide repeats (9 copies)	-	-	-	-	PTHR14136||PTHR14136:SF1||PTHR14136:SF19	-	-	-	SSF141571	K4CNS0	0	0	-0.46	-0.72	9
Solyc08g081390.2	protein_coding	Phosphoglycerate mutase family protein	-	4.1.12_glycolysis.cytosolic branch.phosphoglycerate mutase	GO:0003824_catalytic activity|GO:0005829_cytosol|GO:0008152_metabolic process|GO:0016311_dephosphorylation|GO:0016791_phosphatase activity	IPR001345||PG/BPGM_mutase_AS||||IPR013078||His_Pase_superF_clade-1||||IPR029033||His_PPase_superfam	PF00300|Histidine phosphatase superfamily (branch 1)	PS00175|Phosphoglycerate mutase family phosphohistidine signature.	SM00855|Phosphoglycerate mutase family	-	3.40.50.1240||G3DSA:3.40.50.1240	PTHR23029||PTHR23029:SF58	-	-	-	SSF53254	K4CPD6	0	0	-0.46	-0.75	9
Solyc08g083350.2	protein_coding	50S ribosomal protein L11	-	29.2.1.1.1.2.11_protein.synthesis.ribosomal protein.prokaryotic.chloroplast.50S subunit.L11	GO:0000027_ribosomal large subunit assembly|GO:0003735_structural constituent of ribosome|GO:0003735_structural constituent of ribosome|GO:0005840_ribosome|GO:0006412_translation|GO:0006412_translation|GO:0019843_rRNA binding|GO:0022625_cytosolic large ribosomal subunit|GO:0030529_intracellular ribonucleoprotein complex	IPR000911||Ribosomal_L11/L12||||IPR006519||Ribosomal_L11_bac-typ||||IPR020783||Ribosomal_L11_C||||IPR020784||Ribosomal_L11_N||||IPR020785||Ribosomal_L11_CS	PF00298|Ribosomal protein L11, RNA binding domain||PF03946|Ribosomal protein L11, N-terminal domain	PS00359|Ribosomal protein L11 signature.	SM00649|Ribosomal protein L11/L12	TIGR01632|ribosomal protein uL11	1vq8I00||3.30.1550.10||G3DSA:1.10.10.250||G3DSA:3.30.1550.10	PTHR11661||PTHR11661:SF1||PTHR11661:SF14	-	-	PD001367	SSF46906||SSF54747	K4CPX9	0	0	-0.41	-0.77	9
Solyc09g011810.2	protein_coding	Fructose-1 6-bisphosphatase class 1	-	1.3.7_PS.calvin cycle.FBPase|21.6_redox.dismutases and catalases	GO:0005829_cytosol|GO:0005975_carbohydrate metabolic process|GO:0005986_sucrose biosynthetic process|GO:0006000_fructose metabolic process|GO:0006002_fructose 6-phosphate metabolic process|GO:0006094_gluconeogenesis|GO:0016311_dephosphorylation|GO:0016787_hydrolase activity|GO:0016791_phosphatase activity|GO:0030388_fructose 1,6-bisphosphate metabolic process|GO:0042132_fructose 1,6-bisphosphate …	IPR000146||FBPase_class-1/SBPase||||IPR020548||Fructose_bisphosphatase_AS||||IPR028343||FBPtase||||IPR033391||FBPase_N	PF00316|Fructose-1-6-bisphosphatase	PS00124|Fructose-1-6-bisphosphatase active site.	-	-	3.30.540.10||3.40.190.80||G3DSA:3.30.540.10||G3DSA:3.40.190.80	PTHR11556||PTHR11556:SF26||PTHR11556:SF7	PIRSF000904||PIRSF500210	PR00115	-	SSF56655	K4CRK7	0	0	-0.46	-0.8	9
Solyc09g090960.2	protein_coding	RNA-binding protein	-	27.4_RNA.RNA binding|20.1.7_stress.biotic.PR-proteins|27.3.99_RNA.regulation of transcription.unclassified	GO:0003676_nucleic acid binding|GO:0003729_mRNA binding|GO:0019344_cysteine biosynthetic process	IPR000504||RRM_dom||||IPR012677||Nucleotide-bd_a/b_plait	PF00076|RNA recognition motif. (a.k.a. RRM, RBD, or RNP domain)	PS50102|Eukaryotic RNA Recognition Motif (RRM) profile.	SM00360|RNA recognition motif	-	3.30.70.330||G3DSA:3.30.70.330	PTHR24012||PTHR24012:SF210||PTHR24012:SF498	-	-	-	SSF54928	K4CWC2	0	0	-0.55	-0.79	9
Solyc10g008980.2	protein_coding	Triose phosphate/phosphate translocator	-	2.2.2.6_major CHO metabolism.degradation.starch.transporter|27.3.35_RNA.regulation of transcription.bZIP transcription factor family|34.8_transport.metabolite transporters at the envelope membrane	GO:0005215_transporter activity|GO:0006810_transport|GO:0009534_chloroplast thylakoid|GO:0009941_chloroplast envelope|GO:0016020_membrane|GO:0016021_integral component of membrane|GO:0019344_cysteine biosynthetic process|GO:0035304_regulation of protein dephosphorylation|GO:0071917_triose-phosphate transmembrane transporter activity	IPR004696||Tpt_PEP_transl||||IPR004853||Tpt_PEP_trans_dom	PF03151|Triose-phosphate Transporter family	-	-	TIGR00817|Tpt phosphate/phosphoenolpyruvate translocator	-	PTHR11132||PTHR11132:SF233	-	-	-	0043518||SSF103481	K4CY74	0	0	-0.37	-0.88	9
Solyc10g009230.1	protein_coding	Unknown Protein	-	35.2_not assigned.unknown	-	IPR013783||Ig-like_fold	-	-	-	-	2.60.40.10	PTHR37728	-	-	-	-	K4CY99	0	0	-0.41	-0.75	9
Solyc10g044520.1	protein_coding	Ferredoxin I	-	1.1.5.2_PS.lightreaction.other electron carrier (ox/red).ferredoxin|21.2.2_redox.ascorbate and glutathione.glutathione|26.30_misc.other Ferredoxins and Rieske domain	GO:0009055_electron carrier activity|GO:0009507_chloroplast|GO:0009536_plastid|GO:0022900_electron transport chain|GO:0046872_metal ion binding|GO:0051536_iron-sulfur cluster binding|GO:0051537_2 iron, 2 sulfur cluster binding|GO:0055114_oxidation-reduction process	IPR001041||2Fe-2S_ferredoxin-type||||IPR006058||2Fe2S_fd_BS||||IPR010241||Fd_pln||||IPR012675||Beta-grasp_dom	PF00111|2Fe-2S iron-sulfur cluster binding domain	PS00197|2Fe-2S ferredoxin-type iron-sulfur binding region signature.||PS51085|2Fe-2S ferredoxin-type iron-sulfur binding domain profile.	-	TIGR02008|ferredoxin [2Fe-2S]	3.10.20.30||G3DSA:3.10.20.30	PTHR32148||PTHR43112||PTHR43112:SF6	-	-	-	SSF54292	Q43517	0	0	-0.43	-0.94	9
Solyc10g044710.1	protein_coding	TPR repeat	-	12.4_N-metabolism.misc|17.4.1_hormone metabolism.cytokinin.synthesis-degradation|20.1_stress.biotic|26.10_misc.cytochrome P450|27.2_RNA.transcription|28.99_DNA.unspecified|29.5.11.4.3.1_protein.degradation.ubiquitin.E3.SCF.SKP|31.4_cell.vesicle transport	GO:0009570_chloroplast stroma	IPR011990||TPR-like_helical_dom||||IPR013026||TPR-contain_dom	PF13414|TPR repeat	PS50293|TPR repeat region circular profile.	-	-	1.25.40.10||G3DSA:1.25.40.10	PTHR23083||PTHR23083:SF295	-	-	-	SSF48452	K4CZJ2	0	0	-0.5	-0.75	9
Solyc10g054420.1	protein_coding	Photosystem II oxygen evolving complex protein PsbP	-	1.1.1.2_PS.lightreaction.photosystem II.PSII polypeptide subunits	GO:0005509_calcium ion binding|GO:0009507_chloroplast|GO:0009523_photosystem II|GO:0009535_chloroplast thylakoid membrane|GO:0009579_thylakoid|GO:0009654_photosystem II oxygen evolving complex|GO:0015979_photosynthesis|GO:0016556_mRNA modification|GO:0019344_cysteine biosynthetic process|GO:0019898_extrinsic component of membrane	IPR002683||PSII_PsbP||||IPR016123||Mog1/PsbP_a/b/a-sand	PF01789|PsbP	-	-	-	3.40.1000.10||G3DSA:3.40.1000.10	PTHR31407||PTHR31407:SF0||PTHR31407:SF30	-	-	-	SSF55724	K4D140	0	0	-0.51	-0.68	9
Solyc10g077120.1	protein_coding	Photosystem II core complex proteins psbY	-	1.1.1.2_PS.lightreaction.photosystem II.PSII polypeptide subunits	GO:0009523_photosystem II|GO:0009533_chloroplast stromal thylakoid|GO:0009657_plastid organization|GO:0015979_photosynthesis|GO:0016020_membrane|GO:0016021_integral component of membrane|GO:0019344_cysteine biosynthetic process|GO:0030145_manganese ion binding|GO:0035304_regulation of protein dephosphorylation	IPR009388||PSII_PsbY	PF06298|Photosystem II protein Y (PsbY)	-	-	-	-	PTHR34790||PTHR34790:SF2	-	-	-	-	K4D254	0	0	-0.37	-0.95	9
Solyc10g079640.1	protein_coding	Iaa-amino acid hydrolase 9	-	17.2.1_hormone metabolism.auxin.synthesis-degradation	GO:0008152_metabolic process|GO:0009620_response to fungus|GO:0009694_jasmonic acid metabolic process|GO:0009695_jasmonic acid biosynthetic process|GO:0009753_response to jasmonic acid|GO:0010112_regulation of systemic acquired resistance|GO:0016787_hydrolase activity|GO:1990206_jasmonyl-Ile conjugate hydrolase activity	IPR002933||Peptidase_M20||||IPR011650||Peptidase_M20_dimer||||IPR017439||Amidohydrolase	PF01546|Peptidase family M20/M25/M40||PF07687|Peptidase dimerisation domain	-	-	TIGR01891|amidohydrolase	3.30.70.360||3.40.630.10||G3DSA:3.30.70.360||G3DSA:3.40.630.10	PTHR11014||PTHR11014:SF132||PTHR32404||PTHR32404:SF0	-	-	-	SSF53187||SSF55031	K4D2K5	0	0	-0.45	-0.84	9
Solyc10g086170.1	protein_coding	Glutamyl-tRNA(Gln) amidotransferase subunit A	-	20.2.1_stress.abiotic.heat|26.8_misc.nitrilases, nitrile lyases, berberine bridge enzymes, reticuline oxidases, troponine reductases|27.3.22_RNA.regulation of transcription.homeobox transcription factor family (HB)|29.3.3_protein.targeting.chloroplast	GO:0004040_amidase activity|GO:0005737_cytoplasm|GO:0005829_cytosol|GO:0009684_indoleacetic acid biosynthetic process|GO:0009965_leaf morphogenesis|GO:0016810_hydrolase activity, acting on carbon-nitrogen (but not peptide) bonds|GO:0019761_glucosinolate biosynthetic process|GO:0043864_indoleacetamide hydrolase activity	IPR000120||Amidase||||IPR020556||Amidase_CS||||IPR023631||Amidase_dom	PF01425|Amidase	PS00571|Amidases signature.	-	-	3.90.1300.10||G3DSA:3.90.1300.10	PTHR11895||PTHR11895:SF124||PTHR11895:SF6	-	-	-	SSF75304	K4D450	0	0	-0.43	-0.8	9
Solyc11g008620.1	protein_coding	Phosphoglycolate phosphatase	-	1.2.1_PS.photorespiration.phosphoglycolate phosphatase|26.8_misc.nitrilases, nitrile lyases, berberine bridge enzymes, reticuline oxidases, troponine reductases|27.3.28_RNA.regulation of transcription.squamosa promoter binding protein family (SBP)|3.99_minor CHO metabolism.misc	GO:0005829_cytosol|GO:0008152_metabolic process|GO:0016311_dephosphorylation|GO:0016791_phosphatase activity|GO:0016791_phosphatase activity	IPR006349||PGP_euk||||IPR006357||HAD-SF_hydro_IIA||||IPR023214||HAD-like_dom||||IPR023215||NPhePase-like_dom	PF13242|HAD-hyrolase-like||PF13344|Haloacid dehalogenase-like hydrolase	-	-	TIGR01452|phosphoglycolate/pyridoxal phosphate phosphatase family||TIGR01460|HAD hydrolase, family IIA	3.40.50.1000||3.40.50.10410||G3DSA:3.40.50.1000||G3DSA:3.40.50.10410	PTHR19288||PTHR19288:SF3||PTHR19288:SF49	PIRSF000915	-	-	SSF56784	K4D5C2	0	0	-0.42	-0.74	9
Solyc11g011250.1	protein_coding	Chloride intracellular channel 6	-	17.2.3_hormone metabolism.auxin.induced-regulated-responsive-activated|21.2.1_redox.ascorbate and glutathione.ascorbate	GO:0009407_toxin catabolic process|GO:0009507_chloroplast|GO:0009570_chloroplast stroma|GO:0009735_response to cytokinin|GO:0009941_chloroplast envelope|GO:0010027_thylakoid membrane organization|GO:0010583_response to cyclopentenone|GO:0010731_protein glutathionylation|GO:0045174_glutathione dehydrogenase (ascorbate) activity|GO:0098869_cellular oxidant detoxification	IPR004045||Glutathione_S-Trfase_N||||IPR010987||Glutathione-S-Trfase_C-like||||IPR012336||Thioredoxin-like_fold	PF13417|Glutathione S-transferase, N-terminal domain	PS50404|Soluble glutathione S-transferase N-terminal domain profile.||PS50405|Soluble glutathione S-transferase C-terminal domain profile.	-	-	1.20.1050.10||3.40.30.10||G3DSA:1.20.1050.10||G3DSA:3.40.30.10	PTHR11260||PTHR11260:SF15||PTHR11260:SF370	-	-	-	SSF47616||SSF52833	K4D5T1	0	0	-0.43	-0.72	9
Solyc12g005630.1	protein_coding	Cytochrome b6-f complex iron-sulfur subunit	-	1.1.3.1_PS.lightreaction.cytochrome b6/f.iron sulfur subunit	GO:0000165_MAPK cascade|GO:0005886_plasma membrane|GO:0006612_protein targeting to membrane|GO:0009409_response to cold|GO:0009496_plastoquinol--plastocyanin reductase activity|GO:0009507_chloroplast|GO:0009534_chloroplast thylakoid|GO:0009535_chloroplast thylakoid membrane|GO:0009579_thylakoid|GO:0009595_detection of biotic stimulus|GO:0009657_plastid organization|GO:0009697_salicylic acid biosy…	IPR005805||Rieske_Fe-S_prot_C||||IPR014349||Rieske_Fe-S_prot||||IPR014909||Cyt_b6-f_cplx_Fe-S_su||||IPR017941||Rieske_2Fe-2S||||IPR023960||Cyt_b6_f_Rieske	PF00355|Rieske [2Fe-2S] domain||PF08802|Cytochrome B6-F complex Fe-S subunit	PS51296|Rieske [2Fe-2S] iron-sulfur domain profile.	-	-	2.102.10.10||G3DSA:2.102.10.10	PTHR10134||PTHR10134:SF0||PTHR10134:SF11	-	PR00162	-	SSF50022	K4DBA1	0	0	-0.38	-0.8	9
Solyc12g008980.1	protein_coding	Lycopene epsilon cyclase	-	16.1.4.4_secondary metabolism.isoprenoids.carotenoids.lycopene epsilon cyclase|16.1.4.5_secondary metabolism.isoprenoids.carotenoids.lycopene beta cyclase	GO:0010103_stomatal complex morphogenesis|GO:0016020_membrane|GO:0016021_integral component of membrane|GO:0016117_carotenoid biosynthetic process|GO:0016123_xanthophyll biosynthetic process|GO:0016491_oxidoreductase activity|GO:0016705_oxidoreductase activity, acting on paired donors, with incorporation or reduction of molecular oxygen|GO:0045435_lycopene epsilon cyclase activity|GO:0055114_oxid…	IPR008671||||IPR010108||Lycopene_cyclase_b/e||||IPR023753||Pyr_nucl-diS_OxRdtase_FAD/NAD	PF05834|Lycopene cyclase protein	-	-	TIGR01790|lycopene cyclase family protein	3.50.50.60||G3DSA:3.50.50.60	PTHR32512||PTHR32512:SF1||PTHR39757	-	PR00411	-	SSF51905	B2CPI9||O65837	0	0	-0.44	-0.74	9
Solyc12g013810.1	protein_coding	Thioredoxin	-	21.1_redox.thioredoxin	GO:0004791_thioredoxin-disulfide reductase activity|GO:0005737_cytoplasm|GO:0006662_glycerol ether metabolic process|GO:0015035_protein disulfide oxidoreductase activity|GO:0015035_protein disulfide oxidoreductase activity|GO:0016671_oxidoreductase activity, acting on a sulfur group of donors, disulfide as acceptor|GO:0034599_cellular response to oxidative stress|GO:0045454_cell redox homeostasis…	IPR005746||Thioredoxin||||IPR012336||Thioredoxin-like_fold||||IPR013766||Thioredoxin_domain||||IPR017937||Thioredoxin_CS	PF00085|Thioredoxin	PS00194|Thioredoxin family active site.||PS51352|Thioredoxin domain profile.	-	TIGR01068|thioredoxin	3.40.30.10||G3DSA:3.40.30.10	PTHR10438||PTHR10438:SF24||PTHR10438:SF334	-	PR00421	-	SSF52833	K4DCR6	0	0	-0.43	-0.75	9
Solyc12g014390.1	protein_coding	50S ribosomal protein L13	-	29.2.1.1.1.2.13_protein.synthesis.ribosomal protein.prokaryotic.chloroplast.50S subunit.L13|29.2.2_protein.synthesis.ribosome biogenesis	GO:0003729_mRNA binding|GO:0003735_structural constituent of ribosome|GO:0003735_structural constituent of ribosome|GO:0005840_ribosome|GO:0005840_ribosome|GO:0006412_translation|GO:0006412_translation|GO:0030529_intracellular ribonucleoprotein complex	IPR005822||Ribosomal_L13||||IPR005823||Ribosomal_L13_bac-type||||IPR023563||Ribosomal_L13_CS||||IPR023564	PF00572|Ribosomal protein L13	PS00783|Ribosomal protein L13 signature.	-	TIGR01066|ribosomal protein uL13	3.90.1180.10||G3DSA:3.90.1180.10	PTHR11545||PTHR11545:SF2||PTHR11545:SF9	-	-	-	SSF52161	K4DCX4	0	0	-0.49	-0.81	9
Solyc01g006720.2	protein_coding	ABC transporter G family member 22	-	26.8_misc.nitrilases, nitrile lyases, berberine bridge enzymes, reticuline oxidases, troponine reductases|27.2_RNA.transcription|30.2.20_signalling.receptor kinases.wheat LRK10 like|31.1_cell.organisation|34.16_transport.ABC transporters and multidrug resistance systems	GO:0000166_nucleotide binding|GO:0005524_ATP binding|GO:0005886_plasma membrane|GO:0005886_plasma membrane|GO:0009414_response to water deprivation|GO:0010148_transpiration|GO:0016020_membrane|GO:0016021_integral component of membrane|GO:0016021_integral component of membrane|GO:0016887_ATPase activity|GO:0042626_ATPase activity, coupled to transmembrane movement of substances|GO:0055085_transmem…	IPR003439||ABC_transporter-like||||IPR003593||AAA+_ATPase||||IPR013525||ABC_2_trans||||IPR017871||ABC_transporter_CS||||IPR027417||P-loop_NTPase	PF00005|ABC transporter||PF01061|ABC-2 type transporter	PS00211|ABC transporters family signature.||PS50893|ATP-binding cassette, ABC transporter-type domain profile.	SM00382|ATPases associated with a variety of cellular activities	-	3.40.50.300||G3DSA:3.40.50.300	PTHR19241||PTHR19241:SF23||PTHR19241:SF352	-	-	-	SSF52540	K4ASN8	0	0	-0.48	-0.58	10
Solyc01g007670.2	protein_coding	30S ribosomal protein S7 chloroplastic	-	29.2.1.1.1.1.7_protein.synthesis.ribosomal protein.prokaryotic.chloroplast.30S subunit.S7|29.2.1.1.2.1.7_protein.synthesis.ribosomal protein.prokaryotic.mitochondrion.30S subunit.S7	GO:0003723_RNA binding|GO:0003735_structural constituent of ribosome|GO:0005840_ribosome|GO:0006412_translation|GO:0009507_chloroplast|GO:0009536_plastid|GO:0015935_small ribosomal subunit|GO:0019843_rRNA binding|GO:0030529_intracellular ribonucleoprotein complex	IPR000235||Ribosomal_S5/S7||||IPR005717||Ribosomal_S7_bac/org-type||||IPR020606||Ribosomal_S7_CS||||IPR023798||Ribosomal_S7_dom	PF00177|Ribosomal protein S7p/S5e	PS00052|Ribosomal protein S7 signature.	-	TIGR01029|ribosomal protein uS7	1.10.455.10||G3DSA:1.10.455.10	PTHR11205||PTHR11205:SF15||PTHR11205:SF29	PIRSF002122	-	-	SSF47973	A0A0C5CUU8||Q2MI54	0	0	-0.28	-0.45	10
Solyc01g079090.2	protein_coding	Protoporphyrinogen oxidase	-	19.9_tetrapyrrole synthesis.protoporphyrin IX oxidase	GO:0004729_oxygen-dependent protoporphyrinogen oxidase activity|GO:0006779_porphyrin-containing compound biosynthetic process|GO:0009507_chloroplast|GO:0009534_chloroplast thylakoid|GO:0009941_chloroplast envelope|GO:0016491_oxidoreductase activity|GO:0055114_oxidation-reduction process	IPR002937||Amino_oxidase||||IPR004572||Protoporphyrinogen_oxidase||||IPR023753||Pyr_nucl-diS_OxRdtase_FAD/NAD||||IPR027418||PPOX_C	PF01593|Flavin containing amine oxidoreductase	-	-	TIGR00562|protoporphyrinogen oxidase	1sezA02||1sezA03||3.50.50.60||G3DSA:1.10.3110.10||G3DSA:3.50.50.60||G3DSA:3.90.660.20	PTHR10742||PTHR10742:SF124||PTHR42923||PTHR42923:SF5	-	-	-	SSF51905||SSF54373	K4AXF5	0	0	-0.31	-0.66	10
Solyc01g079220.2	protein_coding	NifU like protein	-	29.8_protein.assembly and cofactor ligation	GO:0005506_iron ion binding|GO:0009507_chloroplast|GO:0016226_iron-sulfur cluster assembly|GO:0051536_iron-sulfur cluster binding	IPR001075||NIF_FeS_clus_asmbl_NifU_C	PF01106|NifU-like domain	-	-	-	-	PTHR11178||PTHR11178:SF3||PTHR11178:SF31	-	-	PD002830	SSF117916	K4AXG8	0	0	-0.33	-0.54	10
Solyc01g086900.2	protein_coding	RNA methyltransferase TrmH group 2	-	27.1_RNA.processing|29.4.1.55_protein.postranslational modification.kinase.receptor like cytoplasmatic kinase V	GO:0001510_RNA methylation|GO:0003723_RNA binding|GO:0006396_RNA processing|GO:0006995_cellular response to nitrogen starvation|GO:0008168_methyltransferase activity|GO:0008173_RNA methyltransferase activity	IPR001537||SpoU_MeTrfase||||IPR016914||tRNA_cyt/urid_MeTfrase||||IPR029026||tRNA_m1G_MTases_N||||IPR029028||Alpha/beta_knot_MTases	PF00588|SpoU rRNA Methylase family	-	-	-	3.40.1280.10||G3DSA:3.40.1280.10	PTHR12029||PTHR42971	-	-	-	SSF75217	K4AY83	0	0	-0.2	-0.44	10
Solyc01g087290.2	protein_coding	TRNA-dihydrouridine synthase	-	12.4_N-metabolism.misc|29.2.2_protein.synthesis.ribosome biogenesis	GO:0002943_tRNA dihydrouridine synthesis|GO:0003824_catalytic activity|GO:0008033_tRNA processing|GO:0017150_tRNA dihydrouridine synthase activity|GO:0050660_flavin adenine dinucleotide binding|GO:0055114_oxidation-reduction process	IPR001269||tRNA_hU_synthase||||IPR013785||Aldolase_TIM	PF01207|Dihydrouridine synthase (Dus)	-	-	-	3.20.20.70||G3DSA:3.20.20.70	PTHR11082||PTHR11082:SF18||PTHR42907||PTHR42907:SF1	-	-	-	SSF51395	K4AYB9	0	0	-0.2	-0.49	10
Solyc01g087730.2	protein_coding	50S ribosomal protein L1	-	29.2.1.1.1.2.1_protein.synthesis.ribosomal protein.prokaryotic.chloroplast.50S subunit.L1|29.2.1.1.3_protein.synthesis.ribosomal protein.prokaryotic.unknown organellar	GO:0000470_maturation of LSU-rRNA|GO:0003723_RNA binding|GO:0003723_RNA binding|GO:0003735_structural constituent of ribosome|GO:0005840_ribosome|GO:0006354_DNA-templated transcription, elongation|GO:0006412_translation|GO:0006412_translation|GO:0009535_chloroplast thylakoid membrane|GO:0009570_chloroplast stroma|GO:0009941_chloroplast envelope|GO:0010027_thylakoid membrane organization|GO:001593…	IPR002143||Ribosomal_L1||||IPR005878||Ribosom_L1_bac-type||||IPR016094||Ribosomal_L1_2-a/b-sand||||IPR016095||Ribosomal_L1_3-a/b-sand||||IPR023673||Ribosomal_L1_CS||||IPR023674||Ribosomal_L1-like||||IPR028364||Ribosomal_L1/biogenesis	PF00687|Ribosomal protein L1p/L10e family	PS01199|Ribosomal protein L1 signature.	-	TIGR01169|ribosomal protein uL1	3.30.190.20||3.40.50.790||G3DSA:3.30.190.20||G3DSA:3.40.50.790	PTHR23105||PTHR23105:SF25||PTHR23105:SF80	-	-	-	SSF56808	K4AYG3	0	0	-0.34	-0.66	10
Solyc01g091780.2	protein_coding	Fructosamine kinase family protein	-	35.1.40_not assigned.no ontology.glycine rich proteins	GO:0016301_kinase activity|GO:0016310_phosphorylation	IPR011009||Kinase-like_dom||||IPR016477||Fructo-/Ketosamine-3-kinase	PF03881|Fructosamine kinase	-	-	-	3.90.1200.10||G3DSA:3.90.1200.10	PTHR12149||PTHR12149:SF13||PTHR32228||PTHR32228:SF0	PIRSF006221	-	-	SSF56112	K4AZB8	0	0	-0.43	-0.45	10
Solyc01g091800.2	protein_coding	Ribosomal RNA small subunit methyltransferase A	-	27.1_RNA.processing|27.3.5_RNA.regulation of transcription.ARR	GO:0000154_rRNA modification|GO:0000179_rRNA (adenine-N6,N6-)-dimethyltransferase activity|GO:0000179_rRNA (adenine-N6,N6-)-dimethyltransferase activity|GO:0003723_RNA binding|GO:0005737_cytoplasm|GO:0006364_rRNA processing|GO:0008168_methyltransferase activity|GO:0008649_rRNA methyltransferase activity|GO:0009409_response to cold|GO:0016422_mRNA (2'-O-methyladenosine-N6-)-methyltransferase activ…	IPR001737||KsgA/Erm||||IPR011530||rRNA_adenine_dimethylase||||IPR020596||rRNA_Ade_Mease_Trfase_CS||||IPR020598||rRNA_Ade_methylase_Trfase_N||||IPR023165||rRNA_Ade_diMease-like||||IPR029063||SAM-dependent_MTases	PF00398|Ribosomal RNA adenine dimethylase	PS01131|Ribosomal RNA adenine dimethylases signature.||PS51689	SM00650|Ribosomal RNA adenine dimethylases	TIGR00755|ribosomal RNA small subunit methyltransferase A	1.10.8.100||3.40.50.150||G3DSA:1.10.8.100||G3DSA:3.40.50.150	PTHR11727||PTHR11727:SF25	-	-	-	SSF53335	K4AZC0	0	0	-0.4	-0.56	10
Solyc01g098740.2	protein_coding	Receptor protein kinase-like protein	-	29.4.1.57_protein.postranslational modification.kinase.receptor like cytoplasmatic kinase VII|30.2.18_signalling.receptor kinases.extensin|30.2.22_signalling.receptor kinases.proline extensin like	GO:0000166_nucleotide binding|GO:0004672_protein kinase activity|GO:0004674_protein serine/threonine kinase activity|GO:0004675_transmembrane receptor protein serine/threonine kinase activity|GO:0005524_ATP binding|GO:0005886_plasma membrane|GO:0006468_protein phosphorylation|GO:0006468_protein phosphorylation|GO:0007166_cell surface receptor signaling pathway|GO:0007178_transmembrane receptor pr…	IPR000719||Prot_kinase_dom||||IPR001245||Ser-Thr/Tyr_kinase_cat_dom||||IPR008271||Ser/Thr_kinase_AS||||IPR011009||Kinase-like_dom||||IPR013320||ConA-like_dom||||IPR017441||Protein_kinase_ATP_BS	PF00069|Protein kinase domain||PF07714|Protein tyrosine kinase	PS00107|Protein kinases ATP-binding region signature.||PS00108|Serine/Threonine protein kinases active-site signature.||PS50011|Protein kinase domain profile.	-	-	1.10.510.10||2.60.120.200||3.30.200.20||G3DSA:1.10.510.10||G3DSA:2.60.120.200||G3DSA:3.30.200.20	PTHR24420||PTHR24420:SF67||PTHR27001||PTHR27001:SF470	-	-	-	SSF56112	K4B0R1	0	0	-0.27	-0.43	10
Solyc01g098990.2	protein_coding	Os06g0146300 protein (Fragment)	-	27.3.1_RNA.regulation of transcription.ABI3/VP1-related B3-domain-containing transcription factor family	GO:0000023_maltose metabolic process|GO:0009507_chloroplast|GO:0019252_starch biosynthetic process	IPR018962||DUF1995	PF09353|Domain of unknown function (DUF1995)	-	-	-	-	PTHR35509||PTHR35509:SF3	-	-	-	-	K4B0T6	0	0	-0.29	-0.5	10
Solyc01g102860.2	protein_coding	Unknown Protein	-	28.1_DNA.synthesis/chromatin structure	GO:0009536_plastid|GO:0016556_mRNA modification	IPR024530||DUF3820	PF12843|Protein of unknown function (DUF3820)	-	-	-	-	PTHR38357||PTHR38357:SF2	-	-	-	-	K4B1L2	0	0	-0.33	-0.43	10
Solyc01g107660.2	protein_coding	Stress enhanced protein 1 (Fragment)	-	20.2.5_stress.abiotic.light|1.1.1.1_PS.lightreaction.photosystem II.LHC-II	GO:0009535_chloroplast thylakoid membrane|GO:0009535_chloroplast thylakoid membrane|GO:0009611_response to wounding|GO:0009637_response to blue light|GO:0009644_response to high light intensity|GO:0009657_plastid organization|GO:0009773_photosynthetic electron transport in photosystem I|GO:0010114_response to red light|GO:0010218_response to far red light|GO:0016020_membrane|GO:0016021_integral c…	IPR023329||Chlorophyll_a/b-bd_dom	-	-	-	-	-	PTHR14154||PTHR14154:SF33	-	-	-	0043399||SSF103511	K4B2Y2	0	0	-0.39	-0.57	10
Solyc01g110550.2	protein_coding	Ribosome-binding factor A	-	13.1.3.6.1.4_amino acid metabolism.synthesis.aspartate family.misc.homoserine.homoserine kinase|27.1_RNA.processing	GO:0006364_rRNA processing|GO:0009793_embryo development ending in seed dormancy|GO:0010027_thylakoid membrane organization|GO:0010228_vegetative to reproductive phase transition of meristem|GO:0048481_plant ovule development	IPR000238||Ribosome-bd_facA||||IPR015946||KH_dom-like_a/b||||IPR020053||Ribosome-bd_factorA_CS||||IPR023799||Ribosome-bd_facA_dom	PF02033|Ribosome-binding factor A	PS01319|Ribosome-binding factor A signature.	-	TIGR00082|ribosome-binding factor A	3.30.300.20||G3DSA:3.30.300.20	PTHR33515	-	-	PD007327	SSF89919	K4B3R8	0	0	-0.39	-0.53	10
Solyc01g111510.2	protein_coding	Ascorbate peroxidase	-	21.2.1_redox.ascorbate and glutathione.ascorbate|26.1_misc.misc2|27.3.39_RNA.regulation of transcription.AtSR transcription factor family|28.99_DNA.unspecified	GO:0000302_response to reactive oxygen species|GO:0004130_cytochrome-c peroxidase activity|GO:0004601_peroxidase activity|GO:0006979_response to oxidative stress|GO:0009507_chloroplast|GO:0016020_membrane|GO:0016021_integral component of membrane|GO:0020037_heme binding|GO:0034599_cellular response to oxidative stress|GO:0042744_hydrogen peroxide catabolic process|GO:0055114_oxidation-reduction p…	IPR002016||Haem_peroxidase_pln/fun/bac||||IPR002207||Asc_peroxidase||||IPR010255||Haem_peroxidase||||IPR019793||Peroxidases_heam-ligand_BS||||IPR019794||Peroxidases_AS	PF00141|Peroxidase	PS00435|Peroxidases proximal heme-ligand signature.||PS00436|Peroxidases active site signature.||PS50873|Plant heme peroxidase family profile.	-	-	1.10.420.10||1.10.520.10||G3DSA:1.10.420.10||G3DSA:1.10.520.10	PTHR31356||PTHR31356:SF0||PTHR31356:SF22	-	PR00458||PR00459	-	SSF48113	K4B413	0	0	-0.31	-0.43	10
Solyc01g111990.2	protein_coding	Alanyl-tRNA synthetase	-	29.1.7_protein.aa activation.alanine-tRNA ligase	GO:0000049_tRNA binding|GO:0000049_tRNA binding|GO:0000166_nucleotide binding|GO:0003676_nucleic acid binding|GO:0003723_RNA binding|GO:0004812_aminoacyl-tRNA ligase activity|GO:0004813_alanine-tRNA ligase activity|GO:0004813_alanine-tRNA ligase activity|GO:0005524_ATP binding|GO:0005737_cytoplasm|GO:0005739_mitochondrion|GO:0005739_mitochondrion|GO:0006400_tRNA modification|GO:0006412_translatio…	IPR002318||Ala-tRNA-lgiase_IIc||||IPR003156||DHHA1_dom||||IPR009000||Transl_B-barrel||||IPR012947||tRNA_SAD||||IPR018162||Ala-tRNA-ligase_IIc_anticod-bd||||IPR018163||Thr/Ala-tRNA-synth_IIc_edit||||IPR018164||Ala-tRNA-synth_IIc_N||||IPR018165||Ala-tRNA-synth_IIc_core||||IPR023033||Ala_tRNA_ligase_euk/bac||||IPR027522||Ala_tRNA_synth_plant	PF01411|tRNA synthetases class II (A)||PF02272|DHHA1 domain||PF07973|Threonyl and Alanyl tRNA synthetase second additional domain	PS50860|Alanyl-transfer RNA synthetases family profile.	SM00863|Threonyl and Alanyl tRNA synthetase second additional domain	TIGR00344|alanine--tRNA ligase	3.30.930.10||G3DSA:3.30.930.10	PTHR11777||PTHR11777:SF28||PTHR11777:SF6	-	PR00980	-	0049182||SSF101353||SSF50447||SSF55186||SSF55681	K4B461	0	0	-0.27	-0.5	10
Solyc02g005210.2	protein_coding	CPLD51 protein required for cyt b6 assembly	-	35.2_not assigned.unknown	GO:0009507_chloroplast|GO:0010027_thylakoid membrane organization|GO:0010190_cytochrome b6f complex assembly|GO:0016020_membrane|GO:0016021_integral component of membrane	IPR021919||DUF3529	PF12046|Protein of unknown function (DUF3529)	-	-	-	-	PTHR35302	-	-	-	-	K4B4C5	0	0	-0.28	-0.45	10
Solyc02g014150.2	protein_coding	Photosystem II stability/assembly factor Ycf48-like protein	-	1.1.1.2_PS.lightreaction.photosystem II.PSII polypeptide subunits|29.8_protein.assembly and cofactor ligation	GO:0009533_chloroplast stromal thylakoid|GO:0009637_response to blue light|GO:0009941_chloroplast envelope|GO:0010027_thylakoid membrane organization|GO:0010114_response to red light|GO:0010218_response to far red light|GO:0010304_PSII associated light-harvesting complex II catabolic process|GO:0031977_thylakoid lumen|GO:0035304_regulation of protein dephosphorylation|GO:0042744_hydrogen peroxide…	IPR016705||Ycf48/Hcf136||||IPR028203||PSII_CF48-like_dom	PF14870|Photosynthesis system II assembly factor YCF48	-	-	-	2.130.10.140||G3DSA:2.130.10.140	PTHR32010||PTHR32010:SF0||PTHR32010:SF12	PIRSF017875	-	-	SSF110296	K4B4L4	0	0	-0.34	-0.61	10
Solyc02g069490.2	protein_coding	FAD linked oxidase domain protein	-	17.3.1.2.8_hormone metabolism.brassinosteroid.synthesis-degradation.sterols.DWF1	GO:0003824_catalytic activity|GO:0008202_steroid metabolic process|GO:0016020_membrane|GO:0016021_integral component of membrane|GO:0016491_oxidoreductase activity|GO:0016614_oxidoreductase activity, acting on CH-OH group of donors|GO:0050660_flavin adenine dinucleotide binding|GO:0055114_oxidation-reduction process	IPR006094||Oxid_FAD_bind_N||||IPR016166||FAD-bd_2||||IPR016169||CO_DH_flavot_FAD-bd_sub2	PF01565|FAD binding domain	PS51387|PCMH-type FAD-binding domain profile.	-	-	3.30.465.10||G3DSA:3.30.465.10	PTHR10801||PTHR10801:SF0||PTHR10801:SF5	-	-	-	SSF56176	K4B7T1	0	0	-0.57	-0.47	10
Solyc02g069570.2	protein_coding	Pentatricopeptide repeat-containing protein	-	33.99_development.unspecified	GO:0003723_RNA binding|GO:0004519_endonuclease activity|GO:0009451_RNA modification|GO:0009793_embryo development ending in seed dormancy|GO:0043231_intracellular membrane-bounded organelle|GO:0090305_nucleic acid phosphodiester bond hydrolysis	IPR002885||Pentatricopeptide_repeat||||IPR011990||TPR-like_helical_dom	PF01535|PPR repeat||PF13041|PPR repeat family||PF13812|Pentatricopeptide repeat domain	PS51375|Pentatricopeptide (PPR) repeat profile.	-	TIGR00756|pentatricopeptide repeat domain	1.25.40.10||G3DSA:1.25.40.10	PTHR24015||PTHR24015:SF1434	-	-	-	SSF48452	K4B7T9	0	0	-0.29	-0.48	10
Solyc02g080980.2	protein_coding	Leucyl-tRNA synthetase	-	29.1.4_protein.aa activation.leucine-tRNA ligase	GO:0000166_nucleotide binding|GO:0004812_aminoacyl-tRNA ligase activity|GO:0004823_leucine-tRNA ligase activity|GO:0004832_valine-tRNA ligase activity|GO:0005524_ATP binding|GO:0006418_tRNA aminoacylation for protein translation|GO:0006429_leucyl-tRNA aminoacylation|GO:0006438_valyl-tRNA aminoacylation	IPR002300||aa-tRNA-synth_Ia||||IPR002302||Leu-tRNA-ligase||||IPR009080||tRNAsynth_1a_anticodon-bd||||IPR013155||M/V/L/I-tRNA-synth_anticd-bd||||IPR014729||Rossmann-like_a/b/a_fold	PF00133|tRNA synthetases class I (I, L, M and V)||PF08264|Anticodon-binding domain of tRNA	-	-	-	1.10.730.10||3.40.50.620||G3DSA:1.10.730.10||G3DSA:3.40.50.620	PTHR11946||PTHR11946:SF7||PTHR43740||PTHR43740:SF1	-	-	-	SSF47323||SSF52374	K4B9W8	0	0	-0.42	-0.55	10
Solyc02g080990.1	protein_coding	Leucyl-tRNA synthetase	-	29.1.4_protein.aa activation.leucine-tRNA ligase	GO:0000166_nucleotide binding|GO:0002161_aminoacyl-tRNA editing activity|GO:0004812_aminoacyl-tRNA ligase activity|GO:0004823_leucine-tRNA ligase activity|GO:0004832_valine-tRNA ligase activity|GO:0005524_ATP binding|GO:0006412_translation|GO:0006418_tRNA aminoacylation for protein translation|GO:0006429_leucyl-tRNA aminoacylation|GO:0006438_valyl-tRNA aminoacylation|GO:0006450_regulation of tran…	IPR002302||Leu-tRNA-ligase||||IPR009008||Val/Leu/Ile-tRNA-synth_edit||||IPR014729||Rossmann-like_a/b/a_fold||||IPR015413||Methionyl/Leucyl_tRNA_Synth||||IPR025709||Leu_tRNA-synth_edit	PF09334|tRNA synthetases class I (M)||PF13603|Leucyl-tRNA synthetase, Domain 2	-	-	TIGR00396|leucine--tRNA ligase	3.40.50.620||3.90.740.10||G3DSA:3.40.50.620||G3DSA:3.90.740.10	PTHR11946||PTHR11946:SF7||PTHR43740||PTHR43740:SF1	-	PR00985	-	SSF50677||SSF52374	K4B9W9	0	0	-0.38	-0.65	10
Solyc02g086890.2	protein_coding	Calcium homeostasis regulator chor1 (Fragment)	-	27.3.39_RNA.regulation of transcription.AtSR transcription factor family|29.4_protein.postranslational modification	GO:0000023_maltose metabolic process|GO:0005634_nucleus|GO:0005739_mitochondrion|GO:0009507_chloroplast|GO:0009570_chloroplast stroma|GO:0009941_chloroplast envelope|GO:0010027_thylakoid membrane organization|GO:0019252_starch biosynthetic process	-	-	-	-	-	-	PTHR36770||PTHR36770:SF2	-	-	-	-	K4BBJ6	0	0	-0.31	-0.48	10
Solyc02g090100.1	protein_coding	Unknown Protein	-	29.4.1.57_protein.postranslational modification.kinase.receptor like cytoplasmatic kinase VII|30.2.25_signalling.receptor kinases.wall associated kinase	GO:0009507_chloroplast|GO:0009534_chloroplast thylakoid|GO:0009535_chloroplast thylakoid membrane|GO:0009579_thylakoid|GO:0010027_thylakoid membrane organization	-	-	-	-	-	-	PTHR36734||PTHR36734:SF2	-	-	-	-	K4BCG1	0	0	-0.33	-0.59	10
Solyc02g091530.2	protein_coding	5';-AMP-activated protein kinase subunit beta-1 (Fragment)	-	18_Co-factor and vitamine metabolism|30.1.1_signalling.in sugar and nutrient physiology.misc	-	IPR014756||Ig_E-set||||IPR032640||AMPK1_CBM	PF16561	-	-	-	-	PTHR10343||PTHR10343:SF36||PTHR10343:SF71	-	-	-	SSF81296	K4BCV1	0	0	-0.31	-0.46	10
Solyc02g094640.2	protein_coding	Acetyl-coenzyme A synthetase	-	11.1.8_lipid metabolism.FA synthesis and FA elongation.acyl CoA ligase|16.2.1.3_secondary metabolism.phenylpropanoids.lignin biosynthesis.4CL	GO:0000166_nucleotide binding|GO:0003824_catalytic activity|GO:0003987_acetate-CoA ligase activity|GO:0005524_ATP binding|GO:0008152_metabolic process|GO:0016208_AMP binding|GO:0016874_ligase activity|GO:0019427_acetyl-CoA biosynthetic process from acetate	IPR000873||AMP-dep_Synth/Lig||||IPR011904||Ac_CoA_lig||||IPR020845||AMP-binding_CS||||IPR025110||AMP-bd_C||||IPR032387||ACAS_N	PF00501|AMP-binding enzyme||PF13193|AMP-binding enzyme C-terminal domain||PF16177	PS00455|Putative AMP-binding domain signature.	-	TIGR02188|acetate--CoA ligase	2.30.38.10||3.30.300.30||3.40.50.980||G3DSA:2.30.38.10||G3DSA:3.30.300.30||G3DSA:3.40.50.980	PTHR24095||PTHR24095:SF227	-	-	-	SSF56801	K4BDQ9	0	0	-0.25	-0.56	10
Solyc03g034070.1	protein_coding	P-166-4_1 (Fragment)	-	35.2_not assigned.unknown	GO:0016020_membrane|GO:0016021_integral component of membrane|GO:0019761_glucosinolate biosynthetic process|GO:0046777_protein autophosphorylation	-	-	-	-	-	-	PTHR37231	-	-	-	-	K4BFS9	0	0	-0.35	-0.6	10
Solyc03g034170.2	protein_coding	Uncharacterized conserved membrane protein	-	1_PS|27.3.30_RNA.regulation of transcription.triple-helix transcription factor family (Trihelix)|28.1_DNA.synthesis/chromatin structure|29.5.11.20_protein.degradation.ubiquitin.proteasom|31.3_cell.cycle	GO:0016020_membrane|GO:0016021_integral component of membrane	IPR021275||DUF2854	PF11016|Protein of unknown function (DUF2854)	-	-	-	-	PTHR35551||PTHR35551:SF4	-	-	-	-	K4BFT9	0	0	-0.41	-0.63	10
Solyc03g051810.2	protein_coding	Homogentisate phytyltransferase	-	16.1.3_secondary metabolism.isoprenoids.tocopherol biosynthesis	GO:0009536_plastid|GO:0009941_chloroplast envelope|GO:0010236_plastoquinone biosynthetic process|GO:0010355_homogentisate farnesyltransferase activity|GO:0010356_homogentisate geranylgeranyltransferase activity|GO:0010357_homogentisate solanesyltransferase activity|GO:0016020_membrane|GO:0016021_integral component of membrane|GO:0016117_carotenoid biosynthetic process|GO:0016765_transferase activ…	IPR000537||UbiA_prenyltransferase	PF01040|UbiA prenyltransferase family	-	-	-	-	PTHR11048||PTHR11048:SF1||PTHR43009||PTHR43009:SF2	-	-	-	-	K4BGI7	0	0	-0.39	-0.52	10
Solyc03g060510.2	protein_coding	Membrane protein	-	35.2_not assigned.unknown	GO:0016020_membrane|GO:0016021_integral component of membrane	IPR008537||DUF819	PF05684|Protein of unknown function (DUF819)	-	-	-	-	PTHR34289||PTHR34289:SF7	-	-	-	-	K4BGZ9	0	0	-0.36	-0.59	10
Solyc03g062790.2	protein_coding	cDNA clone 002-130-C06 full insert sequence	-	10.3_cell wall.hemicellulose synthesis|13.1.3.4_amino acid metabolism.synthesis.aspartate family.methionine|3.4.1_minor CHO metabolism.myo-inositol.poly-phosphatases	-	IPR006843||PAP/fibrillin_dom	PF04755|PAP_fibrillin	-	-	-	-	PTHR31906||PTHR31906:SF22	-	-	-	-	K4BH28	0	0	-0.31	-0.46	10
Solyc03g063560.2	protein_coding	Glutamate synthase (Ferredoxin)	-	12.2.1.1_N-metabolism.ammonia metabolism.glutamate synthase.ferredoxin dependent|12.2.1.2_N-metabolism.ammonia metabolism.glutamate synthase.NADH dependent	GO:0003824_catalytic activity|GO:0005737_cytoplasm|GO:0006537_glutamate biosynthetic process|GO:0006537_glutamate biosynthetic process|GO:0006807_nitrogen compound metabolic process|GO:0008152_metabolic process|GO:0015930_glutamate synthase activity|GO:0015930_glutamate synthase activity|GO:0016491_oxidoreductase activity|GO:0016638_oxidoreductase activity, acting on the CH-NH2 group of donors|GO…	IPR000583||||IPR002489||Glu_synth_asu_C||||IPR002932||Glu_synthdom||||IPR006982||Glu_synth_centr_N||||IPR013785||Aldolase_TIM||||IPR017932||GATase_2_dom||||IPR029055||Ntn_hydrolases_N	PF00310|Glutamine amidotransferases class-II||PF01493|GXGXG motif||PF01645|Conserved region in glutamate synthase||PF04898|Glutamate synthase central domain	PS51278|Glutamine amidotransferase type 2 domain profile.	-	-	1ofdA04||3.20.20.70||3.60.20.10||G3DSA:2.160.20.60||G3DSA:3.20.20.70||G3DSA:3.60.20.10	PTHR11938||PTHR11938:SF114||PTHR11938:SF44	-	-	-	SSF51395||SSF56235||SSF69336	K4BHA1	0	0	-0.36	-0.62	10
Solyc03g093830.2	protein_coding	Chaperone protein dnaJ-like	-	29.6_protein.folding	GO:0005634_nucleus|GO:0009507_chloroplast|GO:0016020_membrane|GO:0016021_integral component of membrane|GO:0050821_protein stabilization|GO:1904143_positive regulation of carotenoid biosynthetic process	-	-	-	-	-	-	PTHR15852||PTHR15852:SF38	-	-	-	-	K4BIQ9	0	0	-0.24	-0.46	10
Solyc03g098020.2	protein_coding	Hydrolase alpha/beta fold family protein	-	11.9.2_lipid metabolism.lipid degradation.lipases	GO:0006629_lipid metabolic process|GO:0016020_membrane|GO:0016020_membrane|GO:0016021_integral component of membrane|GO:0016298_lipase activity	IPR022742||Lysophospholipase_put||||IPR029058||AB_hydrolase	PF12146|Putative lysophospholipase	-	-	-	3.40.50.1820||G3DSA:3.40.50.1820	PTHR11614||PTHR11614:SF126||PTHR11614:SF20	-	-	-	SSF53474	K4BJL8	0	0	-0.48	-0.6	10
Solyc03g114250.2	protein_coding	Phosphoglycerate mutase family protein	-	35.1_not assigned.no ontology	GO:0005829_cytosol|GO:0009965_leaf morphogenesis|GO:0016311_dephosphorylation|GO:0016556_mRNA modification|GO:0016791_phosphatase activity	IPR013078||His_Pase_superF_clade-1||||IPR029033||His_PPase_superfam	PF00300|Histidine phosphatase superfamily (branch 1)	-	-	-	3.40.50.1240||G3DSA:3.40.50.1240	PTHR23029||PTHR23029:SF70	-	-	-	SSF53254	K4BKS7	0	0	-0.31	-0.6	10
Solyc03g114450.2	protein_coding	Extracellular calcium sensing receptor	-	26.23_misc.rhodanese	GO:0000023_maltose metabolic process|GO:0005739_mitochondrion|GO:0006636_unsaturated fatty acid biosynthetic process|GO:0009507_chloroplast|GO:0009534_chloroplast thylakoid|GO:0009535_chloroplast thylakoid membrane|GO:0009579_thylakoid|GO:0009637_response to blue light|GO:0009657_plastid organization|GO:0009704_de-etiolation|GO:0009773_photosynthetic electron transport in photosystem I|GO:0010114…	IPR001763||Rhodanese-like_dom	PF00581|Rhodanese-like domain	PS50206|Rhodanese domain profile.	SM00450|Rhodanese Homology Domain	-	3.40.250.10||G3DSA:3.40.250.10	PTHR34209||PTHR34209:SF3	-	-	-	SSF52821	K4BKU7	0	0	-0.37	-0.64	10
Solyc03g115900.2	protein_coding	Chlorophyll a-b binding protein P4, chloroplastic	-	1.1.1.1_PS.lightreaction.photosystem II.LHC-II|1.1.2.1_PS.lightreaction.photosystem I.LHC-I	GO:0009416_response to light stimulus|GO:0009507_chloroplast|GO:0009522_photosystem I|GO:0009523_photosystem II|GO:0009535_chloroplast thylakoid membrane|GO:0009535_chloroplast thylakoid membrane|GO:0009536_plastid|GO:0009579_thylakoid|GO:0009765_photosynthesis, light harvesting|GO:0009768_photosynthesis, light harvesting in photosystem I|GO:0009941_chloroplast envelope|GO:0010287_plastoglobule|G…	IPR001344||Chloro_AB-bd_pln||||IPR022796||Chloroa_b-bind||||IPR023329||Chlorophyll_a/b-bd_dom	PF00504|Chlorophyll A-B binding protein	-	-	-	1.10.3460.10||G3DSA:1.10.3460.10	PTHR21649||PTHR21649:SF0||PTHR21649:SF35	-	-	-	0043399||SSF103511	K4BL92	0	0	-0.38	-0.64	10
Solyc03g117740.2	protein_coding	Chloroplast At1g16080 protein (Fragment)	-	21.6_redox.dismutases and catalases	GO:0009570_chloroplast stroma|GO:0009941_chloroplast envelope|GO:0009965_leaf morphogenesis|GO:0010027_thylakoid membrane organization	IPR013328||6PGD_dom_2	-	-	-	-	1.10.1040.10||G3DSA:1.10.1040.10	PTHR34044	-	-	-	-	K4BLS5	0	0	-0.47	-0.62	10
Solyc03g120430.2	protein_coding	Glycerate kinase	-	1.2.7_PS.photorespiration.glycerate kinase|26.7_misc.oxidases - copper, flavone etc|29.5.4_protein.degradation.aspartate protease	GO:0004849_uridine kinase activity|GO:0005829_cytosol|GO:0006206_pyrimidine nucleobase metabolic process|GO:0006222_UMP biosynthetic process|GO:0008887_glycerate kinase activity|GO:0009507_chloroplast|GO:0009570_chloroplast stroma|GO:0009853_photorespiration|GO:0009941_chloroplast envelope|GO:0016310_phosphorylation|GO:0043097_pyrimidine nucleoside salvage	IPR027417||P-loop_NTPase	-	-	-	-	3.40.50.300||G3DSA:3.40.50.300	PTHR10285||PTHR10285:SF40||PTHR10285:SF97	-	-	-	SSF52540	K4BMJ2	0	0	-0.38	-0.54	10
Solyc03g120640.2	protein_coding	Photosystem I reaction center subunit VI-1, chloroplastic	-	1.1.2.2_PS.lightreaction.photosystem I.PSI polypeptide subunits|26.7_misc.oxidases - copper, flavone etc	GO:0009522_photosystem I|GO:0009538_photosystem I reaction center|GO:0015979_photosynthesis	IPR004928||PSI_PsaH||||IPR023833||Signal_peptide_camelysin||||IPR029027||Single_a-helix	PF03244|Photosystem I reaction centre subunit VI	-	-	TIGR04088|SipW-cognate class signal peptide	1.20.5.220||G3DSA:1.20.5.220	PTHR34787	-	-	-	-	K4BML3	0	0	-0.22	-0.52	10
Solyc03g121720.2	protein_coding	2-hydroxy-3-oxopropionate reductase	-	7.1.3_OPP.oxidative PP.6-phosphogluconate dehydrogenase	GO:0004616_phosphogluconate dehydrogenase (decarboxylating) activity|GO:0006573_valine metabolic process|GO:0009507_chloroplast|GO:0009570_chloroplast stroma|GO:0016491_oxidoreductase activity|GO:0030267_glyoxylate reductase (NADP) activity|GO:0051287_NAD binding|GO:0055114_oxidation-reduction process	IPR002204||3-OH-isobutyrate_DH-rel_CS||||IPR006115||6PGDH_NADP-bd||||IPR008927||6-PGluconate_DH_C-like||||IPR013328||6PGD_dom_2||||IPR015815||HIBADH-related||||IPR016040||NAD(P)-bd_dom||||IPR029154||NADP-bd	PF03446|NAD binding domain of 6-phosphogluconate dehydrogenase||PF14833|NAD-binding of NADP-dependent 3-hydroxyisobutyrate dehydrogenase	PS00895|3-hydroxyisobutyrate dehydrogenase signature.	-	-	1.10.1040.10||3.40.50.720||G3DSA:1.10.1040.10||G3DSA:3.40.50.720	PTHR22981||PTHR22981:SF13||PTHR43580||PTHR43580:SF1	-	-	-	SSF48179||SSF51735	K4BMX1	0	0	-0.26	-0.57	10
Solyc03g121870.2	protein_coding	Methyltransferase-like protein	-	35.2_not assigned.unknown	-	IPR025714||Methyltranfer_dom||||IPR026113||MeTrfase||||IPR029063||SAM-dependent_MTases	PF13847|Methyltransferase domain	-	-	-	3.40.50.150||G3DSA:3.40.50.150	PTHR22809||PTHR22809:SF0||PTHR22809:SF14	PIRSF037755	-	-	SSF53335	K4BMY6	0	0	-0.44	-0.63	10
Solyc04g005090.2	protein_coding	Uncharacterized conserved membrane protein	-	35.2_not assigned.unknown	GO:0010190_cytochrome b6f complex assembly	IPR021325||DUF2930	PF11152|Protein of unknown function (DUF2930)	-	-	-	-	PTHR34943||PTHR34943:SF3	-	-	-	-	K4BNB5	0	0	-0.3	-0.6	10
Solyc04g010190.1	protein_coding	Immunophilin-like	-	29.6_protein.folding	GO:0009535_chloroplast thylakoid membrane|GO:0016020_membrane|GO:0016021_integral component of membrane|GO:0022891_substrate-specific transmembrane transporter activity|GO:0055085_transmembrane transport	IPR022796||Chloroa_b-bind||||IPR023329||Chlorophyll_a/b-bd_dom	PF00504|Chlorophyll A-B binding protein	-	-	-	-	PTHR14154||PTHR14154:SF25	-	-	-	0043399||SSF103511	K4BPH3	0	0	-0.25	-0.7	10
Solyc04g011900.2	protein_coding	Os04g0639300 protein (Fragment)	-	29.4_protein.postranslational modification	GO:0009534_chloroplast thylakoid|GO:0016020_membrane|GO:0016021_integral component of membrane	-	-	-	-	-	-	PTHR33471||PTHR33471:SF8	-	-	-	SSF140990	K4BPP3	0	0	-0.27	-0.55	10
Solyc04g040190.1	protein_coding	Lycopene beta-cyclase 1	-	16.1.4.5_secondary metabolism.isoprenoids.carotenoids.lycopene beta cyclase	GO:0009507_chloroplast|GO:0009536_plastid|GO:0016117_carotenoid biosynthetic process|GO:0016491_oxidoreductase activity|GO:0016705_oxidoreductase activity, acting on paired donors, with incorporation or reduction of molecular oxygen|GO:0016853_isomerase activity|GO:0055114_oxidation-reduction process	IPR008671||||IPR010108||Lycopene_cyclase_b/e||||IPR023753||Pyr_nucl-diS_OxRdtase_FAD/NAD	PF05834|Lycopene cyclase protein	-	-	TIGR01790|lycopene cyclase family protein	3.50.50.60||G3DSA:3.50.50.60	PTHR32512||PTHR32512:SF2||PTHR43876||PTHR43876:SF9	-	PR00411	-	SSF51905	A6YS01||Q43503	0	0	-0.31	-0.64	10
Solyc04g054190.2	protein_coding	ABC-1 domain protein	-	20.2_stress.abiotic	GO:0009941_chloroplast envelope|GO:0016020_membrane|GO:0016021_integral component of membrane	IPR004147||UbiB_dom||||IPR011009||Kinase-like_dom	PF03109|ABC1 family	-	-	-	3.90.1200.10||G3DSA:3.90.1200.10	PTHR10566||PTHR10566:SF104||PTHR10566:SF26	-	-	-	SSF56112	K4BSH6	0	0	-0.35	-0.66	10
Solyc04g063240.2	protein_coding	Senescence-inducible chloroplast stay-green protein 1	-	35.2_not assigned.unknown	GO:0009658_chloroplast organization	IPR024438||Staygreen	PF12638|Staygreen protein	-	-	-	-	PTHR31750||PTHR31750:SF0||PTHR31750:SF6	-	-	-	-	K4BT16	0	0	-0.26	-0.58	10
Solyc04g064930.2	protein_coding	Alkyl hydroperoxide reductase/ Thiol specific antioxidant/ Mal allergen	-	35.2_not assigned.unknown	GO:0005623_cell|GO:0010027_thylakoid membrane organization|GO:0016209_antioxidant activity|GO:0016491_oxidoreductase activity|GO:0045454_cell redox homeostasis|GO:0055114_oxidation-reduction process|GO:0098869_cellular oxidant detoxification	IPR000866||AhpC/TSA||||IPR012336||Thioredoxin-like_fold||||IPR013766||Thioredoxin_domain	PF00578|AhpC/TSA family	PS51352|Thioredoxin domain profile.	-	-	3.40.30.10||G3DSA:3.40.30.10	PTHR43640	-	-	-	SSF52833	K4BT84	0	0	-0.37	-0.58	10
Solyc04g071930.2	protein_coding	One helix protein 2	-	1.1.2.1_PS.lightreaction.photosystem I.LHC-I|1.1.1.2_PS.lightreaction.photosystem II.PSII polypeptide subunits	GO:0009535_chloroplast thylakoid membrane|GO:0009535_chloroplast thylakoid membrane|GO:0009637_response to blue light|GO:0009644_response to high light intensity|GO:0010114_response to red light|GO:0010218_response to far red light|GO:0022891_substrate-specific transmembrane transporter activity|GO:0055085_transmembrane transport	IPR023329||Chlorophyll_a/b-bd_dom	-	-	-	-	1.10.3460.10||G3DSA:1.10.3460.10	PTHR14154||PTHR14154:SF29	-	-	-	0043399||SSF103511	K4BTI0	0	0	-0.3	-0.62	10
Solyc04g076830.2	protein_coding	Phosphoglycerate mutase-like protein	-	4.1.12_glycolysis.cytosolic branch.phosphoglycerate mutase	-	IPR013078||His_Pase_superF_clade-1||||IPR029033||His_PPase_superfam	PF00300|Histidine phosphatase superfamily (branch 1)	-	SM00855|Phosphoglycerate mutase family	-	3.40.50.1240||G3DSA:3.40.50.1240	PTHR23029||PTHR43387||PTHR43387:SF6	-	-	-	SSF53254	K4BUC1	0	0	-0.36	-0.43	10
Solyc04g077500.2	protein_coding	Os03g0729100 protein (Fragment)	-	29.2.2_protein.synthesis.ribosome biogenesis	GO:0009507_chloroplast|GO:0010027_thylakoid membrane organization|GO:0016020_membrane|GO:0016021_integral component of membrane	IPR021414||DUF3054	PF11255|Protein of unknown function (DUF3054)	-	-	-	-	PTHR35283||PTHR35283:SF3	-	-	-	-	K4BUI7	0	0	-0.3	-0.55	10
Solyc04g081540.2	protein_coding	Kinesin heavy chain isolog	-	31.1_cell.organisation|9.7_mitochondrial electron transport / ATP synthesis.cytochrome c oxidase	-	IPR006839||Ribosome-assoc_YjgA||||IPR023153||PSPTO4464-like_domain	PF04751|Protein of unknown function (DUF615)	-	-	-	1.10.60.30||G3DSA:1.10.60.30	PTHR36898	-	-	-	0054446||SSF158710	K4BVN3	0	0	-0.27	-0.5	10
Solyc05g005880.2	protein_coding	30S ribosomal protein S13	-	29.2.1.1.1.1.13_protein.synthesis.ribosomal protein.prokaryotic.chloroplast.30S subunit.S13|29.2.1.1.3_protein.synthesis.ribosomal protein.prokaryotic.unknown organellar	GO:0003676_nucleic acid binding|GO:0003723_RNA binding|GO:0003735_structural constituent of ribosome|GO:0005622_intracellular|GO:0005763_mitochondrial small ribosomal subunit|GO:0005840_ribosome|GO:0006354_DNA-templated transcription, elongation|GO:0006412_translation|GO:0006412_translation|GO:0009507_chloroplast|GO:0009570_chloroplast stroma|GO:0009941_chloroplast envelope|GO:0015935_small ribos…	IPR001892||Ribosomal_S13||||IPR010979||Ribosomal_S13-like_H2TH||||IPR018269||Ribosomal_S13_CS||||IPR019980||Ribosomal_S13_bac-type||||IPR027437||30s_Rbsml_prot_S13_C	PF00416|Ribosomal protein S13/S18	PS00646|Ribosomal protein S13 signature.||PS50159|Ribosomal protein S13 family profile.	-	TIGR03631|ribosomal protein uS13	1.10.8.50||4.10.910.10||G3DSA:1.10.8.50||G3DSA:4.10.910.10	PTHR10871||PTHR10871:SF11	-	-	-	SSF46946	K4BWB5	0	0	-0.42	-0.57	10
Solyc05g008450.2	protein_coding	Oxidoreductase FAD/NAD(P)-binding domain protein	-	1.1.5.4_PS.lightreaction.other electron carrier (ox/red).ferredoxin oxireductase	GO:0005507_copper ion binding|GO:0009507_chloroplast|GO:0009570_chloroplast stroma|GO:0009579_thylakoid|GO:0009735_response to cytokinin|GO:0009941_chloroplast envelope|GO:0016491_oxidoreductase activity|GO:0055114_oxidation-reduction process	IPR001221||Phe_hydroxylase||||IPR001433||OxRdtase_FAD/NAD-bd||||IPR017927||Fd_Rdtase_FAD-bd||||IPR017938||Riboflavin_synthase-like_b-brl	PF00175|Oxidoreductase NAD-binding domain	PS51384|Ferredoxin reductase-type FAD binding domain profile.	-	-	2.40.30.10||3.40.50.80||G3DSA:2.40.30.10||G3DSA:3.40.50.80	PTHR19370||PTHR19370:SF161||PTHR19370:SF25	-	PR00410	-	SSF52343||SSF63380	K4BX19	0	0	-0.25	-0.46	10
Solyc05g012620.2	protein_coding	Hemimethylated DNA binding protein	-	2.2.1.4_major CHO metabolism.degradation.sucrose.hexokinase|27.3.35_RNA.regulation of transcription.bZIP transcription factor family|28.1_DNA.synthesis/chromatin structure|29.5.11.3_protein.degradation.ubiquitin.E2	GO:0003677_DNA binding|GO:0009507_chloroplast|GO:0009840_chloroplastic endopeptidase Clp complex	IPR001943||UVR_dom||||IPR011722||Hemimethylated_DNA-bd_dom	PF02151|UvrB/uvrC motif||PF08755|Hemimethylated DNA-binding protein YccV like	PS50151|UVR domain profile.	SM00992|Hemimethylated DNA-binding protein YccV like	TIGR02097|hemimethylated DNA binding domain	-	PTHR31350||PTHR31350:SF15	-	-	-	0050131||SSF141255	K4BXY4	0	0	-0.26	-0.63	10
Solyc05g013160.2	protein_coding	Set domain protein	-	1.3.13_PS.calvin cycle.rubisco interacting	GO:0009507_chloroplast|GO:0009570_chloroplast stroma|GO:0016279_protein-lysine N-methyltransferase activity|GO:0018023_peptidyl-lysine trimethylation|GO:0018026_peptidyl-lysine monomethylation|GO:0030785_[ribulose-bisphosphate carboxylase]-lysine N-methyltransferase activity	IPR001214||SET_dom||||IPR011192||Rubisco_LSMT_MeTrfase_plant||||IPR015353||Rubisco_LSMT_subst-bd	PF00856|SET domain||PF09273|Rubisco LSMT substrate-binding	PS50280|SET domain profile.||PS51583|Plant LSMT protein-lysine methyltransferase family profile.	SM00317|SET (Su(var)3-9, Enhancer-of-zeste, Trithorax) domain	-	2h21A02||2h21C01||G3DSA:3.90.1410.10||G3DSA:3.90.1420.10	PTHR13271||PTHR13271:SF54	PIRSF009328	-	-	0040997||SSF81822||SSF82199	K4BY37	0	0	-0.4	-0.49	10
Solyc05g013440.2	protein_coding	Primary amine oxidase	-	26.7_misc.oxidases - copper, flavone etc	GO:0005507_copper ion binding|GO:0008131_primary amine oxidase activity|GO:0009308_amine metabolic process|GO:0016491_oxidoreductase activity|GO:0046872_metal ion binding|GO:0048038_quinone binding|GO:0055114_oxidation-reduction process	IPR000269||Cu_amine_oxidase||||IPR015798||Cu_amine_oxidase_C||||IPR015800||Cu_amine_oxidase_N2||||IPR015801||||IPR015802||Cu_amine_oxidase_N3||||IPR016182||Cu_amine_oxidase_N-reg	PF01179|Copper amine oxidase, enzyme domain||PF02727|Copper amine oxidase, N2 domain||PF02728|Copper amine oxidase, N3 domain	-	-	-	2.70.98.20||3.10.450.40||G3DSA:2.70.98.20||G3DSA:3.10.450.40	PTHR10638||PTHR10638:SF12||PTHR10638:SF57	-	-	-	SSF49998||SSF54416	K4BY65	0	0	-0.47	-0.53	10
Solyc05g013510.2	protein_coding	Phosphate transporter 2-1	-	34.7_transport.phosphate	GO:0005315_inorganic phosphate transmembrane transporter activity|GO:0006810_transport|GO:0006817_phosphate ion transport|GO:0009556_microsporogenesis|GO:0009673_low-affinity phosphate transmembrane transporter activity|GO:0009941_chloroplast envelope|GO:0016020_membrane|GO:0016021_integral component of membrane|GO:0052543_callose deposition in cell wall|GO:0055085_transmembrane transport	IPR001204||Phos_transporter	PF01384|Phosphate transporter family	-	-	-	-	PTHR11101||PTHR11101:SF23||PTHR11101:SF70	-	-	-	-	K4BY72	0	0	-0.38	-0.57	10
Solyc05g032660.2	protein_coding	Dehydrogenase/ reductase 3	-	26.22_misc.short chain dehydrogenase/reductase (SDR)|29.2.2_protein.synthesis.ribosome biogenesis	GO:0010304_PSII associated light-harvesting complex II catabolic process|GO:0010304_PSII associated light-harvesting complex II catabolic process|GO:0015996_chlorophyll catabolic process|GO:0016491_oxidoreductase activity|GO:0034256_chlorophyll(ide) b reductase activity|GO:0034256_chlorophyll(ide) b reductase activity|GO:0055114_oxidation-reduction process	IPR002198||||IPR002347||Glc/ribitol_DH||||IPR016040||NAD(P)-bd_dom||||IPR020904||Sc_DH/Rdtase_CS	PF00106|short chain dehydrogenase	PS00061|Short-chain dehydrogenases/reductases family signature.	-	-	3.40.50.720||G3DSA:3.40.50.720	PTHR24314||PTHR24314:SF17||PTHR24314:SF3	-	PR00080||PR00081	-	SSF51735	K4C047	0	0	-0.33	-0.6	10
Solyc05g050500.1	protein_coding	ATP synthase F1 delta subunit	-	1.1.4.7_PS.lightreaction.ATP synthase.delta chain	GO:0015986_ATP synthesis coupled proton transport|GO:0046933_proton-transporting ATP synthase activity, rotational mechanism|GO:0099132_ATP hydrolysis coupled cation transmembrane transport	IPR000711||ATPase_OSCP/dsu||||IPR026015||ATPase_OSCP/delta_N	PF00213|ATP synthase delta (OSCP) subunit	-	-	-	1abvA00||G3DSA:1.10.520.20	PTHR11910||PTHR11910:SF12	-	-	-	0034989||SSF47928	K4C182	0	0	-0.47	-0.58	10
Solyc05g050550.2	protein_coding	Genomic DNA chromosome 5 P1 clone MNB8	-	35.2_not assigned.unknown	-	-	-	-	-	-	-	PTHR34371||PTHR34371:SF4	-	-	-	-	K4C187	0	0	-0.33	-0.49	10
Solyc05g055810.2	protein_coding	Catalytic/ hydrolase	-	26.21_misc.protease inhibitor/seed storage/lipid transfer protein (LTP) family protein	-	IPR023214||HAD-like_dom	-	-	-	-	3.40.50.1000	PTHR43611||PTHR43611:SF3	-	-	-	-	K4C2Q6	0	0	-0.44	-0.3	10
Solyc05g056070.2	protein_coding	Chlorophyll a-b binding protein 6A, chloroplastic	-	1.1.1.1_PS.lightreaction.photosystem II.LHC-II|1.1.2.1_PS.lightreaction.photosystem I.LHC-I	-	IPR001344||Chloro_AB-bd_pln||||IPR022796||Chloroa_b-bind||||IPR023329||Chlorophyll_a/b-bd_dom	PF00504|Chlorophyll A-B binding protein	-	-	-	1.10.3460.10||G3DSA:1.10.3460.10	PTHR21649||PTHR21649:SF38	-	-	-	0043399||SSF103511	P12360	0	0	-0.32	-0.63	10
Solyc06g053830.2	protein_coding	Auxin responsive protein	-	27.3.40_RNA.regulation of transcription.AUX/IAA family|17.2.3_hormone metabolism.auxin.induced-regulated-responsive-activated	GO:0005634_nucleus|GO:0006351_transcription, DNA-templated|GO:0006355_regulation of transcription, DNA-templated|GO:0009734_auxin-activated signaling pathway	IPR000270||OPR_PB1||||IPR003311||AUX_IAA||||IPR011525||||IPR033389||AUX/IAA_dom	PF02309|AUX/IAA family	PS50962|Aux/IAA-ARF dimerization domain profile.||PS51745	-	-	-	PTHR31734||PTHR31734:SF0||PTHR31734:SF81	-	-	-	SSF54277	G9HPV6	0	0	-0.31	-0.43	10
Solyc06g061070.2	protein_coding	Glycine cleavage system H protein 1	-	1.2.4.4_PS.photorespiration.glycine cleavage.H protein	GO:0005960_glycine cleavage complex|GO:0019464_glycine decarboxylation via glycine cleavage system	IPR000089||Biotin_lipoyl||||IPR002930||GCV_H||||IPR003016||2-oxoA_DH_lipoyl-BS||||IPR011053||Single_hybrid_motif||||IPR017453||GCV_H_sub||||IPR033753||GCV_H/Fam206	PF01597|Glycine cleavage H-protein	PS00189|2-oxo acid dehydrogenases acyltransferase component lipoyl binding site.||PS50968|Biotinyl/lipoyl domain profile.	-	TIGR00527|glycine cleavage system H protein	2.40.50.100||G3DSA:2.40.50.100	PTHR11715||PTHR11715:SF0||PTHR11715:SF15	-	-	-	SSF51230	K4C6T7	0	0	-0.5	-0.52	10
Solyc06g066620.2	protein_coding	Threonine endopeptidase	-	1.1.2.2_PS.lightreaction.photosystem I.PSI polypeptide subunits	GO:0009507_chloroplast|GO:0009535_chloroplast thylakoid membrane|GO:0009579_thylakoid|GO:0009657_plastid organization|GO:0010103_stomatal complex morphogenesis|GO:0016020_membrane|GO:0016021_integral component of membrane|GO:0035304_regulation of protein dephosphorylation	IPR025564||CAAD_dom||||IPR033344||CURT1	PF14159|CAAD domains of cyanobacterial aminoacyl-tRNA synthetase	-	-	-	-	PTHR33222||PTHR33222:SF13	-	-	-	-	K4C7T7	0	0	-0.34	-0.42	10
Solyc06g068950.2	protein_coding	Phosphoethanolamine N-methyltransferase	-	11.3_lipid metabolism.phospholipid synthesis|2.2.2.6_major CHO metabolism.degradation.starch.transporter	GO:0000234_phosphoethanolamine N-methyltransferase activity|GO:0005737_cytoplasm|GO:0006656_phosphatidylcholine biosynthetic process|GO:0008152_metabolic process|GO:0008168_methyltransferase activity|GO:0008757_S-adenosylmethionine-dependent methyltransferase activity|GO:0032259_methylation	IPR013216||Methyltransf_11||||IPR025771||Phosphoethanolamine_N-MeTrfase||||IPR029063||SAM-dependent_MTases	PF08241|Methyltransferase domain||PF13489|Methyltransferase domain	PS51582|Phosphoethanolamine N-methyltransferase (PEAMT) (EC 2.1.1.103) family profile.	-	-	3.40.50.150||G3DSA:3.40.50.150	PTHR10108||PTHR10108:SF163||PTHR10108:SF946	-	-	-	SSF53335	K4C868	0	0	-0.47	-0.34	10
Solyc06g073090.2	protein_coding	Ribosomal subunit interface protein	-	29.2.1.1.1.1.530_protein.synthesis.ribosomal protein.prokaryotic.chloroplast.30S subunit.S30A	GO:0005840_ribosome|GO:0009534_chloroplast thylakoid|GO:0009570_chloroplast stroma|GO:0022627_cytosolic small ribosomal subunit|GO:0043022_ribosome binding|GO:0043024_ribosomal small subunit binding|GO:0044238_primary metabolic process|GO:0045900_negative regulation of translational elongation	IPR003489||Ribosomal_S30Ae/sigma54_mod||||IPR032528||Ribosom_S30AE_C	PF02482|Sigma 54 modulation protein / S30EA ribosomal protein||PF16321	-	-	TIGR00741|ribosomal subunit interface protein	3.30.160.100||G3DSA:3.30.160.100	PTHR33231||PTHR33231:SF5	-	-	-	SSF69754	Q672Q2	0	0	-0.43	-0.61	10
Solyc06g076480.2	protein_coding	Pentapeptide repeat-containing protein	-	35.1_not assigned.no ontology	GO:0006636_unsaturated fatty acid biosynthetic process|GO:0009409_response to cold|GO:0009507_chloroplast|GO:0009534_chloroplast thylakoid|GO:0009535_chloroplast thylakoid membrane|GO:0009543_chloroplast thylakoid lumen|GO:0009579_thylakoid|GO:0031977_thylakoid lumen	IPR001646||5peptide_repeat	PF00805|Pentapeptide repeats (8 copies)	-	-	-	-	PTHR14136||PTHR14136:SF16||PTHR14136:SF2	-	-	-	SSF141571	K4CA08	0	0	-0.42	-0.42	10
Solyc06g082940.2	protein_coding	Photosystem I reaction center subunit XI	-	1.1.2.2_PS.lightreaction.photosystem I.PSI polypeptide subunits	GO:0009522_photosystem I|GO:0009538_photosystem I reaction center|GO:0015979_photosynthesis|GO:0016020_membrane|GO:0016021_integral component of membrane	IPR003757||PSI_PsaL	PF02605|Photosystem I reaction centre subunit XI	-	-	-	1.20.1240.10||G3DSA:1.20.1240.10	PTHR34803||PTHR34803:SF4	-	-	PD005947	0039460||SSF81568	K4CAE9	0	0	-0.3	-0.63	10
Solyc06g084030.2	protein_coding	Methyltransferase like 7A	-	13.1.3.4.12_amino acid metabolism.synthesis.aspartate family.methionine.homocysteine S-methyltransferase|29.5.11.4.2_protein.degradation.ubiquitin.E3.RING	GO:0008152_metabolic process|GO:0008168_methyltransferase activity|GO:0032259_methylation	IPR013216||Methyltransf_11||||IPR029063||SAM-dependent_MTases	PF08241|Methyltransferase domain	-	-	-	3.40.50.150||G3DSA:3.40.50.150	PTHR10108||PTHR10108:SF283||PTHR42912||PTHR42912:SF4	-	-	-	SSF53335	K4CAQ8	0	0	-0.39	-0.55	10
Solyc06g084480.2	protein_coding	Serine protease	-	21.1_redox.thioredoxin|29.5.5_protein.degradation.serine protease	GO:0004252_serine-type endopeptidase activity|GO:0006508_proteolysis	IPR001254||||IPR001478||PDZ||||IPR001940||Peptidase_S1C||||IPR009003||Trypsin-like_Pept_dom||||IPR015724||Pept_DepP2	PF00089|Trypsin||PF13180|PDZ domain||PF13365|Trypsin-like peptidase domain	-	SM00228|Domain present in PSD-95, Dlg, and ZO-1/2.	-	2.30.42.10||2.40.10.10||G3DSA:2.30.42.10||G3DSA:2.40.10.10	PTHR22939||PTHR22939:SF1||PTHR22939:SF120	-	PR00834	-	SSF50156||SSF50494	K4CAV3	0	0	-0.29	-0.66	10
Solyc07g005830.2	protein_coding	Translation initiation factor IF-3	-	28.1_DNA.synthesis/chromatin structure|29.2.3_protein.synthesis.initiation	GO:0003743_translation initiation factor activity|GO:0006412_translation|GO:0006413_translational initiation|GO:0009507_chloroplast	IPR001288||Translation_initiation_fac_3||||IPR019813||Translation_initiation_fac3_CS||||IPR019814||Translation_initiation_fac_3_N||||IPR019815||Translation_initiation_fac_3_C	PF00707|Translation initiation factor IF-3, C-terminal domain||PF05198|Translation initiation factor IF-3, N-terminal domain	PS00938	-	TIGR00168|translation initiation factor IF-3	1tifA00||1tigA00||G3DSA:3.10.20.80||G3DSA:3.30.110.10	PTHR10938||PTHR10938:SF3	-	-	-	0044019||SSF54364||SSF55200	K4CB54	0	0	-0.35	-0.6	10
Solyc07g009150.2	protein_coding	Uncharacterized aarF domain-containing protein kinase 1	-	28.1_DNA.synthesis/chromatin structure|34.16_transport.ABC transporters and multidrug resistance systems	GO:0004672_protein kinase activity|GO:0005524_ATP binding|GO:0006468_protein phosphorylation	IPR000719||Prot_kinase_dom||||IPR004147||UbiB_dom||||IPR011009||Kinase-like_dom	PF03109|ABC1 family	PS50011|Protein kinase domain profile.	-	-	3.90.1200.10||G3DSA:3.90.1200.10	PTHR10566||PTHR10566:SF26||PTHR43173||PTHR43173:SF7	-	-	-	SSF56112	K4CC34	0	0	-0.28	-0.44	10
Solyc07g020790.2	protein_coding	D-xylose-proton symporter (D-xylose transporter)	-	34.2_transport.sugars	GO:0005215_transporter activity|GO:0006810_transport|GO:0016020_membrane|GO:0016021_integral component of membrane|GO:0022857_transmembrane transporter activity|GO:0022891_substrate-specific transmembrane transporter activity|GO:0055085_transmembrane transport	IPR003663||Sugar/inositol_transpt||||IPR005828||Sub_transporter||||IPR005829||Sugar_transporter_CS||||IPR020846||MFS_dom	PF00083|Sugar (and other) transporter	PS00216|Sugar transport proteins signature 1.||PS00217|Sugar transport proteins signature 2.||PS50850|Major facilitator superfamily (MFS) profile.	-	TIGR00879|MFS transporter, sugar porter (SP) family	1.20.1250.20||G3DSA:1.20.1250.20	PTHR23503||PTHR23503:SF54||PTHR24063||PTHR24063:SF2	-	PR00171	-	SSF103473	K4CCT9	0	0	-0.28	-0.56	10
Solyc07g043460.2	protein_coding	Cytochrome P450	-	26.10_misc.cytochrome P450	GO:0004497_monooxygenase activity|GO:0004497_monooxygenase activity|GO:0005506_iron ion binding|GO:0016020_membrane|GO:0016021_integral component of membrane|GO:0016491_oxidoreductase activity|GO:0016705_oxidoreductase activity, acting on paired donors, with incorporation or reduction of molecular oxygen|GO:0020037_heme binding|GO:0046872_metal ion binding|GO:0055114_oxidation-reduction process	IPR001128||Cyt_P450||||IPR002401||Cyt_P450_E_grp-I||||IPR017972||Cyt_P450_CS	PF00067|Cytochrome P450	PS00086|Cytochrome P450 cysteine heme-iron ligand signature.	-	-	1.10.630.10||G3DSA:1.10.630.10	PTHR24282||PTHR24282:SF1||PTHR24282:SF90	-	PR00385||PR00463	-	SSF48264	K4CEK4	0	0	-0.45	-0.36	10
Solyc07g043500.1	protein_coding	UDP-glucosyltransferase	-	26.2_misc.UDP glucosyl and glucoronyl transferases	GO:0008152_metabolic process|GO:0016740_transferase activity|GO:0016757_transferase activity, transferring glycosyl groups|GO:0016758_transferase activity, transferring hexosyl groups|GO:0043231_intracellular membrane-bounded organelle|GO:0080043_quercetin 3-O-glucosyltransferase activity|GO:0080044_quercetin 7-O-glucosyltransferase activity	IPR002213||UDP_glucos_trans	PF00201|UDP-glucoronosyl and UDP-glucosyl transferase	PS00375|UDP-glycosyltransferases signature.	-	-	3.40.50.2000||G3DSA:3.40.50.2000	PTHR11926||PTHR11926:SF15||PTHR11926:SF549	-	-	-	SSF53756	K4CEK8	0	0	-0.56	-0.43	10
Solyc07g044860.2	protein_coding	Oxygen-evolving enhancer protein 2, chloroplastic	-	1.1.1.2_PS.lightreaction.photosystem II.PSII polypeptide subunits|34.19.3_transport.major intrinsic proteins.NIP	GO:0005509_calcium ion binding|GO:0009523_photosystem II|GO:0009654_photosystem II oxygen evolving complex|GO:0015979_photosynthesis|GO:0019898_extrinsic component of membrane	IPR002683||PSII_PsbP||||IPR016123||Mog1/PsbP_a/b/a-sand	PF01789|PsbP	-	-	-	3.40.1000.10||G3DSA:3.40.1000.10	PTHR31407||PTHR31407:SF26	-	-	-	SSF55724	K4CEP4||P29795	0	0	-0.25	-0.66	10
Solyc07g047850.2	protein_coding	Chlorophyll a-b binding protein 4, chloroplastic	-	1.1.1.1_PS.lightreaction.photosystem II.LHC-II	GO:0009416_response to light stimulus|GO:0009507_chloroplast|GO:0009522_photosystem I|GO:0009523_photosystem II|GO:0009535_chloroplast thylakoid membrane|GO:0009535_chloroplast thylakoid membrane|GO:0009536_plastid|GO:0009579_thylakoid|GO:0009765_photosynthesis, light harvesting|GO:0009768_photosynthesis, light harvesting in photosystem I|GO:0009941_chloroplast envelope|GO:0010287_plastoglobule|G…	IPR001344||Chloro_AB-bd_pln||||IPR022796||Chloroa_b-bind||||IPR023329||Chlorophyll_a/b-bd_dom	PF00504|Chlorophyll A-B binding protein	-	-	-	1.10.3460.10||G3DSA:1.10.3460.10	PTHR21649||PTHR21649:SF0||PTHR21649:SF48	-	-	-	0043399||SSF103511	P14278	0	0	-0.27	-0.47	10
Solyc07g054210.2	protein_coding	Protochlorophyllide reductase like protein	-	19.14_tetrapyrrole synthesis.protochlorophyllide reductase	GO:0000023_maltose metabolic process|GO:0003959_NADPH dehydrogenase activity|GO:0006636_unsaturated fatty acid biosynthetic process|GO:0006655_phosphatidylglycerol biosynthetic process|GO:0009535_chloroplast thylakoid membrane|GO:0009637_response to blue light|GO:0009941_chloroplast envelope|GO:0009965_leaf morphogenesis|GO:0010027_thylakoid membrane organization|GO:0010114_response to red light|…	IPR002198||||IPR002347||Glc/ribitol_DH||||IPR005979||Prochl_reduct||||IPR016040||NAD(P)-bd_dom	PF00106|short chain dehydrogenase	-	-	TIGR01289|light-dependent protochlorophyllide reductase	3.40.50.720||G3DSA:3.40.50.720	PTHR24316||PTHR24316:SF59||PTHR42760||PTHR42760:SF24	-	PR00081	-	SSF51735	K4CFW6	0	0	-0.37	-0.64	10
Solyc07g056020.2	protein_coding	Translation initiation factor IF-2	-	29.2.3_protein.synthesis.initiation	GO:0003743_translation initiation factor activity|GO:0003924_GTPase activity|GO:0005525_GTP binding|GO:0005622_intracellular|GO:0006413_translational initiation|GO:0009507_chloroplast|GO:0009570_chloroplast stroma|GO:0009941_chloroplast envelope|GO:0010027_thylakoid membrane organization|GO:0034660_ncRNA metabolic process|GO:0042793_transcription from plastid promoter|GO:0046777_protein autophosp…	IPR000178||TF_IF2_bacterial-like||||IPR000795||EF_GTP-bd_dom||||IPR004161||Transl_elong_EFTu/EF1A_2||||IPR005225||Small_GTP-bd_dom||||IPR009000||Transl_B-barrel||||IPR015760||||IPR023115||TIF_IF2_dom3||||IPR027417||P-loop_NTPase	PF00009|Elongation factor Tu GTP binding domain||PF03144|Elongation factor Tu domain 2||PF11987|Translation-initiation factor 2	PS01176|Initiation factor 2 signature.||PS51722	-	TIGR00231|small GTP-binding protein domain||TIGR00487|translation initiation factor IF-2	1g7sA03||2.40.30.10||3.40.50.300||G3DSA:2.40.30.10||G3DSA:3.40.50.10050||G3DSA:3.40.50.300	PTHR23115||PTHR23115:SF41||PTHR43381||PTHR43381:SF6	-	PR00315	-	0037976||SSF50447||SSF52540	K4CGD5	0	0	-0.31	-0.61	10
Solyc07g066390.1	protein_coding	Pentatricopeptide repeat-containing protein	-	33.99_development.unspecified	GO:0003723_RNA binding|GO:0004519_endonuclease activity|GO:0009451_RNA modification|GO:0043231_intracellular membrane-bounded organelle|GO:0090305_nucleic acid phosphodiester bond hydrolysis	IPR002885||Pentatricopeptide_repeat||||IPR011990||TPR-like_helical_dom	PF12854|PPR repeat||PF13041|PPR repeat family	PS51375|Pentatricopeptide (PPR) repeat profile.	-	TIGR00756|pentatricopeptide repeat domain	1.25.40.10||G3DSA:1.25.40.10	PTHR24015||PTHR24015:SF0||PTHR24015:SF1508	-	-	-	SSF81901	K4CHW4	0	0	-0.4	-0.45	10
Solyc08g008630.2	protein_coding	Homology to unknown gene	-	35.1_not assigned.no ontology	GO:0009534_chloroplast thylakoid|GO:0009941_chloroplast envelope|GO:0016556_mRNA modification	IPR025114||DUF4033	PF13225|Domain of unknown function (DUF4033)	-	-	-	-	PTHR33591||PTHR33591:SF5	-	-	-	-	K4CIZ7	0	0	-0.3	-0.43	10
Solyc08g062610.2	protein_coding	Cyclopropane-fatty-acyl-phospholipid synthase	-	11.3.10_lipid metabolism.phospholipid synthesis.(S)-coclaurine-N-methyltransferase	GO:0008610_lipid biosynthetic process	IPR003333||Mycolic_cyclopropane_synthase||||IPR029063||SAM-dependent_MTases	PF02353|Mycolic acid cyclopropane synthetase	-	-	-	3.40.50.150||G3DSA:3.40.50.150	PTHR10108||PTHR10108:SF277||PTHR43832	PIRSF003085	-	-	SSF53335	K4CL48	0	0	-0.37	-0.55	10
Solyc08g076470.2	protein_coding	Glycerol-3-phosphate acyltransferase	-	11.3.1_lipid metabolism.phospholipid synthesis.1-acylglycerol-3-phosphate O-acyltransferase|29.2.2_protein.synthesis.ribosome biogenesis	GO:0004366_glycerol-3-phosphate O-acyltransferase activity|GO:0006629_lipid metabolic process|GO:0006636_unsaturated fatty acid biosynthetic process|GO:0006650_glycerophospholipid metabolic process|GO:0006655_phosphatidylglycerol biosynthetic process|GO:0008152_metabolic process|GO:0009507_chloroplast|GO:0009536_plastid|GO:0009570_chloroplast stroma|GO:0016024_CDP-diacylglycerol biosynthetic proc…	IPR002123||Plipid/glycerol_acylTrfase||||IPR016222||G3P_O-acylTrfase_chlp||||IPR023083||G3P_O-acylTrfase_N	PF01553|Acyltransferase||PF14829|Glycerol-3-phosphate acyltransferase N-terminal	-	SM00563|Phosphate acyltransferases	-	1iuqA01||1iuqA02||G3DSA:1.10.1200.50||G3DSA:3.40.1130.10	PTHR35695	PIRSF000431	-	-	0039877||SSF69593	K4CN09	0	0	-0.31	-0.63	10
Solyc08g082590.2	protein_coding	Glutaredoxin family protein	-	21.4_redox.glutaredoxins	GO:0005884_actin filament|GO:0009055_electron carrier activity|GO:0009902_chloroplast relocation|GO:0015035_protein disulfide oxidoreductase activity|GO:0045454_cell redox homeostasis|GO:0048653_anther development|GO:0051017_actin filament bundle assembly|GO:0055114_oxidation-reduction process	IPR002109||Glutaredoxin||||IPR012336||Thioredoxin-like_fold	PF00462|Glutaredoxin	PS51354|Glutaredoxin domain profile.	-	-	3.40.30.10||G3DSA:3.40.30.10	PTHR10168||PTHR10168:SF175||PTHR10168:SF44	-	-	-	SSF52833	K4CPQ5	0	0	-0.38	-0.63	10
Solyc08g083010.2	protein_coding	Homology to unknown gene (Fragment)	-	29.6_protein.folding	GO:0009965_leaf morphogenesis|GO:0016020_membrane|GO:0016021_integral component of membrane|GO:0016556_mRNA modification	-	-	-	-	-	-	PTHR36383	-	-	-	-	K4CPU7	0	0	-0.25	-0.44	10
Solyc09g005620.2	protein_coding	Glutaredoxin	-	10.1.5_cell wall.precursor synthesis.UXS|27.3.1_RNA.regulation of transcription.ABI3/VP1-related B3-domain-containing transcription factor family|29.2.2_protein.synthesis.ribosome biogenesis|34.21_transport.calcium	GO:0006812_cation transport|GO:0009055_electron carrier activity|GO:0009507_chloroplast|GO:0009570_chloroplast stroma|GO:0015035_protein disulfide oxidoreductase activity|GO:0045454_cell redox homeostasis|GO:0048653_anther development|GO:0055114_oxidation-reduction process	IPR002109||Glutaredoxin||||IPR004480||Monothiol_GRX-rel||||IPR012336||Thioredoxin-like_fold	PF00462|Glutaredoxin	PS51354|Glutaredoxin domain profile.	-	TIGR00365|monothiol glutaredoxin, Grx4 family	3.40.30.10||G3DSA:3.40.30.10	PTHR10293||PTHR10293:SF49	-	-	-	SSF52833	K4CQ52	0	0	-0.26	-0.43	10
Solyc09g007200.2	protein_coding	Pentatricopeptide repeat-containing protein	-	27.3_RNA.regulation of transcription|28.1_DNA.synthesis/chromatin structure|33.99_development.unspecified	GO:0003723_RNA binding|GO:0004519_endonuclease activity|GO:0009451_RNA modification|GO:0043231_intracellular membrane-bounded organelle|GO:0090305_nucleic acid phosphodiester bond hydrolysis	IPR002885||Pentatricopeptide_repeat||||IPR011990||TPR-like_helical_dom	PF01535|PPR repeat||PF13041|PPR repeat family||PF13812|Pentatricopeptide repeat domain	PS51375|Pentatricopeptide (PPR) repeat profile.	-	TIGR00756|pentatricopeptide repeat domain	1.25.40.10||G3DSA:1.25.40.10	PTHR24015||PTHR24015:SF1172	-	-	-	-	K4CQB0	0	0	-0.22	-0.48	10
Solyc09g008650.2	protein_coding	Peptidyl-prolyl cis-trans isomerase	-	29.6_protein.folding|29.4.1.57_protein.postranslational modification.kinase.receptor like cytoplasmatic kinase VII	GO:0000413_protein peptidyl-prolyl isomerization|GO:0003755_peptidyl-prolyl cis-trans isomerase activity|GO:0009535_chloroplast thylakoid membrane|GO:0016853_isomerase activity|GO:0042631_cellular response to water deprivation	IPR001179||PPIase_FKBP_dom||||IPR023566||PPIase_FKBP	PF00254|FKBP-type peptidyl-prolyl cis-trans isomerase	PS50059|FKBP-type peptidyl-prolyl cis-trans isomerase domain profile.	-	-	3.10.50.40||G3DSA:3.10.50.40	PTHR10516||PTHR10516:SF177||PTHR43811||PTHR43811:SF8	-	-	-	SSF54534	K4CQQ1	0	0	-0.46	-0.62	10
Solyc09g010870.2	protein_coding	Exoribonuclease R/ribonuclease II	-	10.1.5_cell wall.precursor synthesis.UXS|26.27_misc.calcineurin-like phosphoesterase family protein|27.1.19_RNA.processing.ribonucleases|34.13_transport.peptides and oligopeptides	GO:0000175_3'-5'-exoribonuclease activity|GO:0000175_3'-5'-exoribonuclease activity|GO:0000178_exosome (RNase complex)|GO:0000932_P-body|GO:0005739_mitochondrion|GO:0006364_rRNA processing|GO:0006364_rRNA processing|GO:0006399_tRNA metabolic process|GO:0006401_RNA catabolic process|GO:0009507_chloroplast|GO:0009658_chloroplast organization|GO:0010027_thylakoid membrane organization|GO:0090503_RNA…	IPR011991||WHTH_DNA-bd_dom||||IPR012340||NA-bd_OB-fold	PF00773|RNB domain	-	SM00955|RNB	-	1.10.10.10||G3DSA:1.10.10.10	PTHR23355||PTHR23355:SF44||PTHR23355:SF5	-	-	-	SSF50249	K4CRB3	0	0	-0.19	-0.43	10
Solyc09g010930.2	protein_coding	NAD-dependent epimerase/dehydratase	-	27.3.40_RNA.regulation of transcription.AUX/IAA family|29.5_protein.degradation	GO:0009409_response to cold|GO:0009570_chloroplast stroma|GO:0009697_salicylic acid biosynthetic process|GO:0009814_defense response, incompatible interaction	IPR016040||NAD(P)-bd_dom	PF13460|NADH(P)-binding	-	-	-	3.40.50.720||G3DSA:3.40.50.720	PTHR14194||PTHR14194:SF17||PTHR14194:SF91	-	-	-	SSF51735	K4CRB9	0	0	-0.41	-0.54	10
Solyc09g011140.2	protein_coding	Tropinone reductase I	-	26.8_misc.nitrilases, nitrile lyases, berberine bridge enzymes, reticuline oxidases, troponine reductases	GO:0016491_oxidoreductase activity|GO:0055114_oxidation-reduction process	IPR002198||||IPR002347||Glc/ribitol_DH||||IPR016040||NAD(P)-bd_dom||||IPR020904||Sc_DH/Rdtase_CS	PF00106|short chain dehydrogenase||PF13561|Enoyl-(Acyl carrier protein) reductase	PS00061|Short-chain dehydrogenases/reductases family signature.	-	-	3.40.50.720||G3DSA:3.40.50.720	PTHR24310||PTHR24310:SF11||PTHR42898||PTHR42898:SF9	-	PR00080||PR00081	-	SSF51735	K4CRE0	0	0	-0.38	-0.51	10
Solyc09g014760.2	protein_coding	Chlorophyll synthase	-	19.15_tetrapyrrole synthesis.chlorophyll synthase|29.4_protein.postranslational modification	GO:0009507_chloroplast|GO:0009534_chloroplast thylakoid|GO:0009965_leaf morphogenesis|GO:0010027_thylakoid membrane organization|GO:0015995_chlorophyll biosynthetic process|GO:0016020_membrane|GO:0016021_integral component of membrane|GO:0016765_transferase activity, transferring alkyl or aryl (other than methyl) groups|GO:0019344_cysteine biosynthetic process|GO:0042793_transcription from plasti…	IPR000537||UbiA_prenyltransferase||||IPR006372||Chl_synth||||IPR011799||ChlG	PF01040|UbiA prenyltransferase family	-	-	TIGR01476|bacteriochlorophyll/chlorophyll synthetase||TIGR02056|chlorophyll synthase ChlG	-	PTHR11048||PTHR11048:SF11||PTHR42723	-	-	-	-	K4CRV2	0	0	-0.36	-0.63	10
Solyc09g015360.2	protein_coding	Co-chaperone protein DnaJ	-	20.2.1_stress.abiotic.heat	-	IPR001623||DnaJ_domain||||IPR018253||DnaJ_domain_CS	PF00226|DnaJ domain	PS00636|Nt-dnaJ domain signature.||PS50076|dnaJ domain profile.	SM00271|DnaJ molecular chaperone homology domain	-	1.10.287.110||G3DSA:1.10.287.110	PTHR24076||PTHR43096||PTHR43096:SF11	-	PR00625	-	SSF46565	K4CS08	0	0	-0.35	-0.59	10
Solyc09g031750.2	protein_coding	Vesicular glutamate transporter	-	34.7_transport.phosphate|34.2_transport.sugars	GO:0000165_MAPK cascade|GO:0005315_inorganic phosphate transmembrane transporter activity|GO:0006612_protein targeting to membrane|GO:0009536_plastid|GO:0009595_detection of biotic stimulus|GO:0009697_salicylic acid biosynthetic process|GO:0009862_systemic acquired resistance, salicylic acid mediated signaling pathway|GO:0009867_jasmonic acid mediated signaling pathway|GO:0010200_response to chit…	IPR011701||MFS||||IPR020846||MFS_dom	PF07690|Major Facilitator Superfamily	PS50850|Major facilitator superfamily (MFS) profile.	-	-	1.20.1250.20||G3DSA:1.20.1250.20	PTHR11662||PTHR11662:SF23||PTHR11662:SF336	-	-	-	SSF103473	K4CSN1	0	0	-0.42	-0.42	10
Solyc09g065910.1	protein_coding	Photosystem II reaction center W protein	-	1.1.1.2_PS.lightreaction.photosystem II.PSII polypeptide subunits	GO:0009507_chloroplast|GO:0009523_photosystem II|GO:0015979_photosynthesis|GO:0016020_membrane|GO:0016021_integral component of membrane	IPR009806||PSII_PsbW_class2	PF07123|Photosystem II reaction centre W protein (PsbW)	-	-	-	-	PTHR34552	-	-	-	-	K4CUL7	0	0	-0.34	-0.6	10
Solyc09g065920.2	protein_coding	Magnesium transporter MRS2-I	-	27.3.32_RNA.regulation of transcription.WRKY domain transcription factor family|34.14_transport.unspecified cations	GO:0015095_magnesium ion transmembrane transporter activity|GO:0015693_magnesium ion transport|GO:0016020_membrane|GO:0016021_integral component of membrane|GO:0030001_metal ion transport|GO:0046873_metal ion transmembrane transporter activity|GO:0055085_transmembrane transport|GO:1903830_magnesium ion transmembrane transport	IPR002523||MgTranspt_CorA/ZnTranspt_ZntB||||IPR026573	PF01544|CorA-like Mg2+ transporter protein	-	-	-	1.20.58.340||G3DSA:1.20.58.340	PTHR13890||PTHR13890:SF0||PTHR13890:SF19	-	-	-	0053126||SSF144083	K4CUL8	0	0	-0.41	-0.56	10
Solyc09g074650.2	protein_coding	Peptide chain release factor 1	-	29.2.5_protein.synthesis.release	GO:0003747_translation release factor activity|GO:0005737_cytoplasm|GO:0006415_translational termination|GO:0010027_thylakoid membrane organization|GO:0016149_translation release factor activity, codon specific|GO:0032544_plastid translation|GO:0034660_ncRNA metabolic process|GO:0042793_transcription from plastid promoter	IPR000352||Pep_chain_release_fac_I_II||||IPR004373||PrfA||||IPR005139||PCRF||||IPR014720||dsRNA-bd_dom	PF00472|RF-1 domain||PF03462|PCRF domain	PS00745|Prokaryotic-type class I peptide chain release factors signature.	SM00937|PCRF	TIGR00019|peptide chain release factor 1	1gqeA01||3.30.160.20||G3DSA:1.20.58.410||G3DSA:3.30.160.20	PTHR11075||PTHR11075:SF32||PTHR43804||PTHR43804:SF5	-	-	-	SSF75620	K4CV42	0	0	-0.35	-0.44	10
Solyc09g082630.2	protein_coding	Acireductone dioxygenase	-	15.3_metal handling.regulation|17.2.2_hormone metabolism.auxin.signal transduction	-	IPR004313||Acireductn_dOase_family||||IPR011051||RmlC_Cupin||||IPR014710||RmlC-like_jellyroll||||IPR027496||MTCBP-1_eukaryotes	PF03079|ARD/ARD' family	-	-	-	2.60.120.10||G3DSA:2.60.120.10	PTHR23418||PTHR23418:SF0||PTHR23418:SF8	-	-	-	SSF51182	-	0	0	-0.3	-0.54	10
Solyc09g091240.2	protein_coding	Predicted membrane protein (Fragment)	-	29.2.2_protein.synthesis.ribosome biogenesis	GO:0009507_chloroplast|GO:0009706_chloroplast inner membrane|GO:0009941_chloroplast envelope|GO:0016020_membrane|GO:0016021_integral component of membrane	IPR001727||UPF0016	PF01169|Uncharacterized protein family UPF0016	PS01214|Uncharacterized protein family UPF0016 signature.	-	-	-	PTHR12608||PTHR12608:SF0||PTHR12608:SF10	-	-	-	-	K4CWF0	0	0	-0.27	-0.55	10
Solyc10g007670.2	protein_coding	Unknown Protein	-	35.2_not assigned.unknown	GO:0005506_iron ion binding|GO:0009570_chloroplast stroma|GO:0016226_iron-sulfur cluster assembly|GO:0051536_iron-sulfur cluster binding	IPR001075||NIF_FeS_clus_asmbl_NifU_C	-	-	-	-	-	PTHR36018	-	-	PD002830	SSF117916	K4CXU6	0	0	-0.5	-0.49	10
Solyc10g008020.2	protein_coding	Methyltransferase	-	11.3_lipid metabolism.phospholipid synthesis|2.2.1.3.1_major CHO metabolism.degradation.sucrose.invertases.neutral	GO:0008152_metabolic process|GO:0008168_methyltransferase activity|GO:0032259_methylation	IPR013216||Methyltransf_11||||IPR029063||SAM-dependent_MTases	PF08241|Methyltransferase domain	-	-	-	3.40.50.150||G3DSA:3.40.50.150	PTHR10108||PTHR10108:SF616||PTHR42912||PTHR42912:SF18	-	-	-	SSF53335	K4CXX9	0	0	-0.39	-0.63	10
Solyc10g044840.1	protein_coding	PIN domain containing protein (Yacp-like protein)	-	26.1_misc.misc2|29.5.11.4.2_protein.degradation.ubiquitin.E3.RING|3.4.1_minor CHO metabolism.myo-inositol.poly-phosphatases	-	IPR010298||DUF901	PF05991|YacP-like NYN domain	-	-	-	-	PTHR34547	-	-	-	-	K4CZK4	0	0	-0.31	-0.45	10
Solyc10g051310.1	protein_coding	ATP-dependent Clp protease proteolytic subunit	-	29.5.5_protein.degradation.serine protease	GO:0004252_serine-type endopeptidase activity|GO:0006508_proteolysis|GO:0008233_peptidase activity	IPR001907||ClpP||||IPR018215||ClpP_AS||||IPR023562||ClpP/TepA||||IPR029045||ClpP/crotonase-like_dom||||IPR033135||ClpP_His_AS	PF00574|Clp protease	PS00382|Endopeptidase Clp histidine active site.	-	-	3.90.226.10||G3DSA:3.90.226.10	PTHR10381||PTHR10381:SF3||PTHR10381:SF38	-	PR00127	-	SSF52096	Q42886	0	0	-0.31	-0.44	10
Solyc10g080080.1	protein_coding	Thioredoxin reductase	-	19.1_tetrapyrrole synthesis.glu-tRNA synthetase|21.1_redox.thioredoxin|29.2.2_protein.synthesis.ribosome biogenesis	GO:0004791_thioredoxin-disulfide reductase activity|GO:0005737_cytoplasm|GO:0016491_oxidoreductase activity|GO:0019430_removal of superoxide radicals|GO:0045454_cell redox homeostasis|GO:0055114_oxidation-reduction process	IPR000103||Pyridine_nuc-diS_OxRdtase_2||||IPR001327||||IPR005982||Thioredox_Rdtase||||IPR008255||Pyr_nucl-diS_OxRdtase_2_AS||||IPR012336||Thioredoxin-like_fold||||IPR013027||||IPR013766||Thioredoxin_domain||||IPR023753||Pyr_nucl-diS_OxRdtase_FAD/NAD	PF00070|Pyridine nucleotide-disulphide oxidoreductase||PF00085|Thioredoxin||PF07992|Pyridine nucleotide-disulphide oxidoreductase	PS00573|Pyridine nucleotide-disulphide oxidoreductases class-II active site.||PS51352|Thioredoxin domain profile.	-	TIGR01292|thioredoxin-disulfide reductase	3.40.30.10||3.50.50.60||G3DSA:3.40.30.10||G3DSA:3.50.50.60	PTHR22912||PTHR22912:SF48||PTHR42863||PTHR42863:SF4	-	PR00368||PR00469	-	SSF51905||SSF52833	K4D2P9	0	0	-0.29	-0.66	10
Solyc10g081470.1	protein_coding	Peptidase M50 family protein	-	26.8_misc.nitrilases, nitrile lyases, berberine bridge enzymes, reticuline oxidases, troponine reductases|29.5_protein.degradation	GO:0004222_metalloendopeptidase activity|GO:0006508_proteolysis|GO:0009416_response to light stimulus|GO:0009507_chloroplast|GO:0009630_gravitropism|GO:0009658_chloroplast organization|GO:0009723_response to ethylene|GO:0009959_negative gravitropism|GO:0010027_thylakoid membrane organization|GO:0010207_photosystem II assembly|GO:0016020_membrane|GO:0016021_integral component of membrane|GO:004315…	IPR008915||Peptidase_M50	PF02163|Peptidase family M50	-	-	-	-	PTHR31412||PTHR31412:SF0||PTHR31412:SF9	-	-	-	-	I6ZAC9	0	0	-0.26	-0.43	10
Solyc10g081650.1	protein_coding	Carotenoid isomerase, chloroplastic	-	16.1.4.8_secondary metabolism.isoprenoids.carotenoids.carotenoid isomerase	GO:0009507_chloroplast|GO:0009536_plastid|GO:0009662_etioplast organization|GO:0016020_membrane|GO:0016117_carotenoid biosynthetic process|GO:0016491_oxidoreductase activity|GO:0016853_isomerase activity|GO:0031969_chloroplast membrane|GO:0046608_carotenoid isomerase activity|GO:0055114_oxidation-reduction process	IPR002937||Amino_oxidase||||IPR014101||Carotene_isomerase||||IPR023753||Pyr_nucl-diS_OxRdtase_FAD/NAD	PF01593|Flavin containing amine oxidoreductase||PF13450|NAD(P)-binding Rossmann-like domain	-	-	TIGR02730|carotene isomerase	3.50.50.60||G3DSA:3.50.50.60	PTHR10668||PTHR10668:SF53||PTHR10668:SF89	-	-	-	SSF51905	Q8S4R4	0	0	-0.42	-0.48	10
Solyc10g084040.1	protein_coding	Thylakoid lumen 15.0-kDa protein (Fragment)	-	35.1_not assigned.no ontology	GO:0009507_chloroplast|GO:0009579_thylakoid|GO:0009793_embryo development ending in seed dormancy|GO:0010027_thylakoid membrane organization|GO:0010228_vegetative to reproductive phase transition of meristem|GO:0031977_thylakoid lumen|GO:0048481_plant ovule development	IPR007621||TPM_domain	PF04536|TLP18.3, Psb32 and MOLO-1 founding proteins of phosphatase	-	-	-	-	PTHR35514||PTHR35514:SF3	-	-	-	-	K4D3J0	0	0	-0.41	-0.43	10
Solyc11g006420.1	protein_coding	5'-nucleotidase cytosolic III	-	23.2_nucleotide metabolism.degradation	GO:0000287_magnesium ion binding|GO:0005737_cytoplasm|GO:0008253_5'-nucleotidase activity|GO:0016311_dephosphorylation	IPR006434||Pyrimidine_nucleotidase_eu||||IPR023214||HAD-like_dom	PF05822|Pyrimidine 5'-nucleotidase (UMPH-1)	-	-	-	3.40.50.1000||G3DSA:3.40.50.1000	PTHR13045||PTHR13045:SF0||PTHR13045:SF9	-	-	-	SSF56784	K4D4Q5	0	0	-0.42	-0.34	10
Solyc11g007090.1	protein_coding	Aspartyl aminopeptidase	-	29.5.4_protein.degradation.aspartate protease	GO:0004177_aminopeptidase activity|GO:0005737_cytoplasm|GO:0006508_proteolysis|GO:0006518_peptide metabolic process|GO:0008233_peptidase activity|GO:0008237_metallopeptidase activity|GO:0008270_zinc ion binding|GO:0009570_chloroplast stroma|GO:0016787_hydrolase activity|GO:0046872_metal ion binding|GO:0070006_metalloaminopeptidase activity	IPR001948||Peptidase_M18||||IPR023358||Peptidase_M18_dom2	PF02127|Aminopeptidase I zinc metalloprotease (M18)	-	-	-	2.30.250.10||3.40.630.10||G3DSA:2.30.250.10||G3DSA:3.40.630.10	PTHR28570||PTHR28570:SF8||PTHR32081||PTHR32081:SF0	-	PR00932	-	SSF101821||SSF53187	K4D4X0	0	0	-0.25	-0.49	10
Solyc11g012640.1	protein_coding	Ycf33 protein	-	35.2_not assigned.unknown	GO:0016020_membrane|GO:0016021_integral component of membrane	IPR008470||Uncharacterised_Ycf33	PF05421|Protein of unknown function (DUF751)	-	-	-	-	PTHR36049||PTHR36049:SF4	-	-	-	-	K4D668	0	0	-0.48	-0.54	10
Solyc11g040240.1	protein_coding	Pentatricopeptide repeat	-	26.7_misc.oxidases - copper, flavone etc|27.3_RNA.regulation of transcription|28.1_DNA.synthesis/chromatin structure|33.99_development.unspecified	-	IPR002885||Pentatricopeptide_repeat||||IPR011990||TPR-like_helical_dom||||IPR033443||PPR_long	PF01535|PPR repeat||PF13041|PPR repeat family||PF17177	PS51375|Pentatricopeptide (PPR) repeat profile.	-	TIGR00756|pentatricopeptide repeat domain	1.25.40.10||G3DSA:1.25.40.10	PTHR24015||PTHR24015:SF1185	-	-	-	SSF81901	K4D7Z6	0	0	-0.31	-0.58	10
Solyc11g065240.1	protein_coding	Saccharopine dehydrogenase family protein expressed	-	29.5.11.4.2_protein.degradation.ubiquitin.E3.RING	GO:0009507_chloroplast|GO:0009534_chloroplast thylakoid|GO:0016491_oxidoreductase activity|GO:0055114_oxidation-reduction process	IPR005097||Saccharopine_DH/HSpermid_syn||||IPR016040||NAD(P)-bd_dom	PF03435|Saccharopine dehydrogenase	-	-	-	3.40.50.720||G3DSA:3.40.50.720	PTHR12286||PTHR12286:SF0||PTHR43796	-	-	-	SSF51735	K4D9D7	0	0	-0.21	-0.44	10
Solyc11g069960.1	protein_coding	Receptor like kinase, RLK	-	30.2.3_signalling.receptor kinases.leucine rich repeat III	GO:0004672_protein kinase activity|GO:0005524_ATP binding|GO:0006468_protein phosphorylation|GO:0016020_membrane|GO:0016021_integral component of membrane	IPR000719||Prot_kinase_dom||||IPR001245||Ser-Thr/Tyr_kinase_cat_dom||||IPR001611||Leu-rich_rpt||||IPR003591||Leu-rich_rpt_typical-subtyp||||IPR011009||Kinase-like_dom||||IPR013210||LRR-contain_N2||||IPR025875||Leu-rich_rpt_4||||IPR032675||L_dom-like	PF00069|Protein kinase domain||PF00560|Leucine Rich Repeat||PF07714|Protein tyrosine kinase||PF08263|Leucine rich repeat N-terminal domain||PF12799|Leucine Rich repeats (2 copies)||PF13855|Leucine rich repeat	PS50011|Protein kinase domain profile.||PS51450|Leucine-rich repeat profile.	SM00369|Leucine-rich repeats, typical (most populated) subfamily	-	1.10.510.10||3.30.200.20||3.80.10.10||G3DSA:1.10.510.10||G3DSA:3.30.200.20||G3DSA:3.80.10.10	PTHR24420||PTHR24420:SF445||PTHR27008||PTHR27008:SF100	-	-	-	SSF52058||SSF56112	K4DAF2	0	0	-0.5	-0.43	10
Solyc12g007010.1	protein_coding	Cytosolic Fe-S cluster assembly factor NUBP2 homolog	-	29.8_protein.assembly and cofactor ligation|29.2.2_protein.synthesis.ribosome biogenesis	GO:0000023_maltose metabolic process|GO:0005524_ATP binding|GO:0009507_chloroplast|GO:0009570_chloroplast stroma|GO:0010027_thylakoid membrane organization|GO:0016226_iron-sulfur cluster assembly|GO:0019252_starch biosynthetic process|GO:0051536_iron-sulfur cluster binding	IPR000808||Mrp_CS||||IPR002744||DUF59||||IPR010376||DUF971||||IPR019591||Mrp/NBP35_ATP-bd||||IPR025669||||IPR027417||P-loop_NTPase||||IPR033756||YlxH/NBP35	PF01883|Domain of unknown function DUF59||PF06155|Protein of unknown function (DUF971)||PF10609|ParA/MinD ATPase like||PF13614|AAA domain	PS01215|Mrp family signature.	-	-	3.40.50.300||G3DSA:3.40.50.300	PTHR23264||PTHR23264:SF3||PTHR42961||PTHR42961:SF2	-	-	-	SSF117916||SSF52540	K4DBN8	0	0	-0.18	-0.44	10
Solyc12g011450.1	protein_coding	Chlorophyll a-b binding protein 13, chloroplastic	-	1.1.1.1_PS.lightreaction.photosystem II.LHC-II	GO:0009416_response to light stimulus|GO:0009507_chloroplast|GO:0009522_photosystem I|GO:0009523_photosystem II|GO:0009535_chloroplast thylakoid membrane|GO:0009535_chloroplast thylakoid membrane|GO:0009536_plastid|GO:0009579_thylakoid|GO:0009765_photosynthesis, light harvesting|GO:0009768_photosynthesis, light harvesting in photosystem I|GO:0009941_chloroplast envelope|GO:0010287_plastoglobule|G…	IPR001344||Chloro_AB-bd_pln||||IPR022796||Chloroa_b-bind||||IPR023329||Chlorophyll_a/b-bd_dom	PF00504|Chlorophyll A-B binding protein	-	-	-	1.10.3460.10||G3DSA:1.10.3460.10	PTHR21649||PTHR21649:SF0||PTHR21649:SF52	-	-	-	0043399||SSF103511	P27489	0	0	-0.18	-0.53	10
Solyc12g015910.1	protein_coding	Cysteine desulfuration protein SufE	-	18.7_Co-factor and vitamine metabolism.iron-sulphur clusters|29.5.3_protein.degradation.cysteine protease	GO:0009793_embryo development ending in seed dormancy|GO:0010027_thylakoid membrane organization|GO:0010228_vegetative to reproductive phase transition of meristem|GO:0048481_plant ovule development	IPR002634||BolA||||IPR003808||Fe-S_metab-assoc_dom	PF01722|BolA-like protein||PF02657|Fe-S metabolism associated domain	-	-	-	1v60A01||3.90.1010.10||G3DSA:3.30.70.1500||G3DSA:3.90.1010.10	PTHR12735||PTHR12735:SF3||PTHR12735:SF33	-	-	-	SSF82649||SSF82657	K4DD26	0	0	-0.42	-0.52	10
Solyc12g070280.1	protein_coding	Lipid A export ATP-binding/permease protein MsbA	-	34.16_transport.ABC transporters and multidrug resistance systems|17.2.2_hormone metabolism.auxin.signal transduction	GO:0000166_nucleotide binding|GO:0005524_ATP binding|GO:0016887_ATPase activity	IPR003439||ABC_transporter-like||||IPR003593||AAA+_ATPase||||IPR017871||ABC_transporter_CS||||IPR027417||P-loop_NTPase	PF00005|ABC transporter	PS00211|ABC transporters family signature.||PS50893|ATP-binding cassette, ABC transporter-type domain profile.	SM00382|ATPases associated with a variety of cellular activities	-	3.40.50.300||G3DSA:3.40.50.300	PTHR24221||PTHR24221:SF300||PTHR24222||PTHR24222:SF4	-	-	-	SSF52540	K4DGE9	0	0	-0.35	-0.57	10
Solyc12g098600.1	protein_coding	UDP-glucosyltransferase family 1 protein	-	26.2_misc.UDP glucosyl and glucoronyl transferases|17.2.1_hormone metabolism.auxin.synthesis-degradation|20.2.2_stress.abiotic.cold	GO:0008152_metabolic process|GO:0016740_transferase activity|GO:0016757_transferase activity, transferring glycosyl groups|GO:0016758_transferase activity, transferring hexosyl groups|GO:0043231_intracellular membrane-bounded organelle|GO:0080043_quercetin 3-O-glucosyltransferase activity|GO:0080044_quercetin 7-O-glucosyltransferase activity	IPR002213||UDP_glucos_trans	PF00201|UDP-glucoronosyl and UDP-glucosyl transferase	PS00375|UDP-glycosyltransferases signature.	-	-	3.40.50.2000||G3DSA:3.40.50.2000	PTHR11926||PTHR11926:SF15||PTHR11926:SF605	-	-	-	SSF53756	K4DHN3	0	0	-0.4	-0.57	10
Solyc02g070940.1	protein_coding	Chlorophyll a/b binding protein	-	1.1.1.1_PS.lightreaction.photosystem II.LHC-II|1.1.1.2_PS.lightreaction.photosystem II.PSII polypeptide subunits	GO:0009416_response to light stimulus|GO:0009507_chloroplast|GO:0009522_photosystem I|GO:0009523_photosystem II|GO:0009535_chloroplast thylakoid membrane|GO:0009535_chloroplast thylakoid membrane|GO:0009536_plastid|GO:0009579_thylakoid|GO:0009765_photosynthesis, light harvesting|GO:0009768_photosynthesis, light harvesting in photosystem I|GO:0009941_chloroplast envelope|GO:0010287_plastoglobule|G…	IPR001344||Chloro_AB-bd_pln||||IPR022796||Chloroa_b-bind||||IPR023329||Chlorophyll_a/b-bd_dom	PF00504|Chlorophyll A-B binding protein	-	-	-	1.10.3460.10||G3DSA:1.10.3460.10	PTHR21649||PTHR21649:SF0||PTHR21649:SF42	-	-	-	0043399||SSF103511	P07370	0	0	-0.16	-0.46	10
Solyc01g087520.2	protein_coding	Ferredoxin-thioredoxin reductase variable chain	-	21.1_redox.thioredoxin	GO:0009107_lipoate biosynthetic process|GO:0015979_photosynthesis|GO:0016992_lipoate synthase activity|GO:0051539_4 iron, 4 sulfur cluster binding	IPR003698||Lipoyl_synth||||IPR004207||Fd_thioredoxin_Rdtase_alpha||||IPR008990||Elect_transpt_acc-like_dom	PF02941|Ferredoxin thioredoxin reductase variable alpha chain	-	-	-	2.30.30.50||G3DSA:2.30.30.50	PTHR10949||PTHR10949:SF1||PTHR10949:SF22	-	-	PD015034	SSF50090	K4AYE2	0	0	-0.53	-0.64	10
Solyc03g006870.2	protein_coding	Phosphoglucomutase	-	4.2.2_glycolysis.plastid branch.phosphoglucomutase (PGM)|4.1.2_glycolysis.cytosolic branch.phosphoglucomutase (PGM)	GO:0000023_maltose metabolic process|GO:0000287_magnesium ion binding|GO:0004614_phosphoglucomutase activity|GO:0005829_cytosol|GO:0005975_carbohydrate metabolic process|GO:0005978_glycogen biosynthetic process|GO:0006006_glucose metabolic process|GO:0009570_chloroplast stroma|GO:0009570_chloroplast stroma|GO:0009590_detection of gravity|GO:0009590_detection of gravity|GO:0009941_chloroplast enve…	IPR005841||Alpha-D-phosphohexomutase_SF||||IPR005843||A-D-PHexomutase_C||||IPR005844||A-D-PHexomutase_a/b/a-I||||IPR005845||A-D-PHexomutase_a/b/a-II||||IPR005846||A-D-PHexomutase_a/b/a-III||||IPR016055||A-D-PHexomutase_a/b/a-I/II/III||||IPR016066||A-D-PHexomutase_CS	PF00408|Phosphoglucomutase/phosphomannomutase, C-terminal domain||PF02878|Phosphoglucomutase/phosphomannomutase, alpha/beta/alpha domain I||PF02879|Phosphoglucomutase/phosphomannomutase, alpha/beta/alpha domain II||PF02880|Phosphoglucomutase/phosphomannomutase, alpha/beta/alpha domain III	PS00710|Phosphoglucomutase and phosphomannomutase phosphoserine signature.	-	-	3.30.310.50||3.40.120.10||G3DSA:3.30.310.50||G3DSA:3.40.120.10	PTHR22573||PTHR22573:SF5||PTHR22573:SF63	-	PR00509	-	SSF53738||SSF55957	K4BEB0	0	0	-0.52	-0.64	10
Solyc04g005070.2	protein_coding	Peptide transporter	-	34.13_transport.peptides and oligopeptides	GO:0005215_transporter activity|GO:0006810_transport|GO:0016020_membrane|GO:0016021_integral component of membrane	IPR000109||POT_fam||||IPR020846||MFS_dom	PF00854|POT family	-	-	-	1.20.1250.20||G3DSA:1.20.1250.20	PTHR11654||PTHR11654:SF249||PTHR11654:SF58	-	-	-	SSF103473	K4BNB3	0	0	-0.54	-0.63	10
Solyc05g005480.2	protein_coding	Oxidoreductase zinc-binding dehydrogenase	-	26.7_misc.oxidases - copper, flavone etc	GO:0000096_sulfur amino acid metabolic process|GO:0006636_unsaturated fatty acid biosynthetic process|GO:0006733_oxidoreduction coenzyme metabolic process|GO:0006766_vitamin metabolic process|GO:0008270_zinc ion binding|GO:0009106_lipoate metabolic process|GO:0009108_coenzyme biosynthetic process|GO:0009117_nucleotide metabolic process|GO:0009409_response to cold|GO:0009507_chloroplast|GO:0009536…	IPR002085||||IPR002364||Quin_OxRdtase/zeta-crystal_CS||||IPR011032||GroES-like||||IPR013154||ADH_GroES-like||||IPR016040||NAD(P)-bd_dom||||IPR020843||PKS_ER	PF08240|Alcohol dehydrogenase GroES-like domain||PF13602|Zinc-binding dehydrogenase	PS01162|Quinone oxidoreductase / zeta-crystallin signature.	SM00829|Enoylreductase	-	3.40.50.720||3.90.180.10||G3DSA:3.40.50.720||G3DSA:3.90.180.10	PTHR11695||PTHR11695:SF294||PTHR11695:SF619	-	-	-	SSF50129||SSF51735	K4BW79	0	0	-0.53	-0.62	10
Solyc01g108210.2	protein_coding	Cytochrome P450	-	16.8.4_secondary metabolism.flavonoids.flavonols|17.1.1.2.1_hormone metabolism.abscisic acid.synthesis-degradation.degradation.8-hydroxylase|26.10_misc.cytochrome P450	GO:0004497_monooxygenase activity|GO:0005506_iron ion binding|GO:0007275_multicellular organism development|GO:0010268_brassinosteroid homeostasis|GO:0010295_(+)-abscisic acid 8'-hydroxylase activity|GO:0016020_membrane|GO:0016021_integral component of membrane|GO:0016125_sterol metabolic process|GO:0016132_brassinosteroid biosynthetic process|GO:0016491_oxidoreductase activity|GO:0016705_oxidore…	IPR001128||Cyt_P450||||IPR002401||Cyt_P450_E_grp-I||||IPR017972||Cyt_P450_CS	PF00067|Cytochrome P450	PS00086|Cytochrome P450 cysteine heme-iron ligand signature.	-	-	1.10.630.10||G3DSA:1.10.630.10	PTHR24286||PTHR24286:SF10||PTHR24286:SF139	-	PR00385||PR00463	-	SSF48264	K4B337	0	0	-0.42	0	11
Solyc02g086180.2	protein_coding	Sterol C-5 desaturase	-	17.3.1.2.6_hormone metabolism.brassinosteroid.synthesis-degradation.sterols.DWF7|27.1.1_RNA.processing.splicing|27.4_RNA.RNA binding|33.99_development.unspecified	GO:0000248_C-5 sterol desaturase activity|GO:0005506_iron ion binding|GO:0005789_endoplasmic reticulum membrane|GO:0008610_lipid biosynthetic process|GO:0016020_membrane|GO:0016021_integral component of membrane|GO:0016126_sterol biosynthetic process|GO:0016491_oxidoreductase activity|GO:0055114_oxidation-reduction process	IPR006694||Fatty_acid_hydroxylase	PF04116|Fatty acid hydroxylase superfamily	-	-	-	-	PTHR11863||PTHR11863:SF2||PTHR11863:SF80	-	-	-	-	K4BBC6	0	0	-0.48	0	11
Solyc03g006220.2	protein_coding	Os06g0207500 protein (Fragment)	-	16.8.3_secondary metabolism.flavonoids.dihydroflavonols|17.7.1.5_hormone metabolism.jasmonate.synthesis-degradation.12-oxophytodienoate reductase 3|2.2.1.3.1_major CHO metabolism.degradation.sucrose.invertases.neutral|27.3.39_RNA.regulation of transcription.AtSR transcription factor family|31.1_cell.organisation|33.99_development.unspecified|9.7_mitochondrial electron transport / ATP synthesis.cy…	GO:0005794_Golgi apparatus|GO:0016413_O-acetyltransferase activity|GO:0071554_cell wall organization or biogenesis	IPR025846||PMR5_N_dom||||IPR026057||PC-Esterase||||IPR029962||TBL||||IPR029986||TBL36-43	PF13839|GDSL/SGNH-like Acyl-Esterase family found in Pmr5 and Cas1p||PF14416|PMR5 N terminal Domain	-	-	-	-	PTHR32285||PTHR32285:SF104	-	-	-	-	K4BE45	0	0	-0.46	0	11
Solyc03g120840.1	protein_coding	Ethylene-responsive transcription factor 4	-	27.3.3_RNA.regulation of transcription.AP2/EREBP, APETALA2/ethylene-responsive element binding protein family	GO:0003677_DNA binding|GO:0003700_transcription factor activity, sequence-specific DNA binding|GO:0005634_nucleus|GO:0006351_transcription, DNA-templated|GO:0006355_regulation of transcription, DNA-templated	IPR001471||AP2/ERF_dom||||IPR016177||DNA-bd_dom	PF00847|AP2 domain	PS51032|AP2/ERF domain profile.	SM00380|DNA-binding domain in plant proteins such as APETALA2 and EREBPs	-	1gccA00||G3DSA:3.30.730.10	PTHR31985||PTHR31985:SF0||PTHR31985:SF47	-	PR00367	-	SSF54171	K4BMN3	0	0	-0.5	0	11
Solyc07g008710.2	protein_coding	Major latex-like protein	-	20.2.99_stress.abiotic.unspecified	GO:0006952_defense response|GO:0009607_response to biotic stimulus	IPR000916||Bet_v_I_dom||||IPR023393||START-like_dom	PF00407|Pathogenesis-related protein Bet v I family	-	SM01037|Pathogenesis-related protein Bet v I family	-	3.30.530.20||G3DSA:3.30.530.20	PTHR31907||PTHR31907:SF0||PTHR31907:SF8	-	-	-	SSF55961	K4CBZ0	0	0	-0.57	0	11
Solyc07g043420.2	protein_coding	2-oxoglutarate-dependent dioxygenase	-	17.5.1_hormone metabolism.ethylene.synthesis-degradation|16.8.3_secondary metabolism.flavonoids.dihydroflavonols|16.8.4_secondary metabolism.flavonoids.flavonols	GO:0016491_oxidoreductase activity|GO:0046872_metal ion binding|GO:0055114_oxidation-reduction process	IPR005123||Oxoglu/Fe-dep_dioxygenase||||IPR026992||DIOX_N||||IPR027443||IPNS-like	PF03171|2OG-Fe(II) oxygenase superfamily||PF14226|non-haem dioxygenase in morphine synthesis N-terminal	PS51471|Fe(2+) 2-oxoglutarate dioxygenase domain profile.	-	-	2.60.120.330||G3DSA:2.60.120.330	PTHR10209||PTHR10209:SF268||PTHR10209:SF55	-	-	-	SSF51197	Q40131	0	0	-0.54	0	11
Solyc07g062810.2	protein_coding	Branched-chain amino acid aminotransferase-like	-	26.26.1_misc.aminotransferases.aminotransferase class IV family protein	GO:0003824_catalytic activity|GO:0008152_metabolic process|GO:0008696_4-amino-4-deoxychorismate lyase activity|GO:0030170_pyridoxal phosphate binding|GO:0046656_folic acid biosynthetic process	IPR001544||Aminotrans_IV	PF01063|Aminotransferase class IV	-	-	-	3.20.10.10||3.30.470.10||G3DSA:3.20.10.10||G3DSA:3.30.470.10	PTHR11825||PTHR42743||PTHR42743:SF3	-	-	-	SSF56752	K4CGW4	0	0	-0.51	0	11
Solyc12g006470.1	protein_coding	Aminotransferase-like protein	-	19.3_tetrapyrrole synthesis.GSA|13.1.1.1.2_amino acid metabolism.synthesis.central amino acid metabolism.GABA.GABA transaminase|20.1.3_stress.biotic.signalling|29.4.1.57_protein.postranslational modification.kinase.receptor like cytoplasmatic kinase VII|30.2.24_signalling.receptor kinases.S-locus glycoprotein like	GO:0003824_catalytic activity|GO:0008483_transaminase activity|GO:0030170_pyridoxal phosphate binding	IPR005814||Aminotrans_3||||IPR015421||PyrdxlP-dep_Trfase_major_sub1||||IPR015422||PyrdxlP-dep_Trfase_major_sub2||||IPR015424||PyrdxlP-dep_Trfase	PF00202|Aminotransferase class-III	PS00600|Aminotransferases class-III pyridoxal-phosphate attachment site.	-	-	3.40.640.10||3.90.1150.10||G3DSA:3.40.640.10||G3DSA:3.90.1150.10	PTHR11986||PTHR11986:SF24||PTHR42684||PTHR42684:SF5	PIRSF000521	-	-	SSF53383	K4DBI4||Q84P53	0	0	-0.43	0	11
Solyc12g013560.1	protein_coding	3'(2') 5'-bisphosphate nucleotidase	-	23.2_nucleotide metabolism.degradation	GO:0006790_sulfur compound metabolic process|GO:0008441_3'(2'),5'-bisphosphate nucleotidase activity|GO:0016311_dephosphorylation|GO:0046854_phosphatidylinositol phosphorylation	IPR000760||Inositol_monophosphatase||||IPR006239||Bisphos_HAL2||||IPR020550||Inositol_monophosphatase_CS||||IPR020583||Inositol_monoP_metal-BS	PF00459|Inositol monophosphatase family	PS00629|Inositol monophosphatase family signature 1.||PS00630|Inositol monophosphatase family signature 2.	-	TIGR01330|3'(2'),5'-bisphosphate nucleotidase	3.30.540.10||3.40.190.80||G3DSA:3.30.540.10||G3DSA:3.40.190.80	PTHR20854||PTHR20854:SF3||PTHR43200||PTHR43200:SF1	-	-	-	SSF56655	K4DCP1	0	0	-0.47	0	11
Solyc01g073640.2	protein_coding	Uncharacterized oxidoreductase Mb1385	-	26.22_misc.short chain dehydrogenase/reductase (SDR)	-	IPR002198||||IPR002347||Glc/ribitol_DH||||IPR016040||NAD(P)-bd_dom	PF00106|short chain dehydrogenase||PF13561|Enoyl-(Acyl carrier protein) reductase	-	-	-	3.40.50.720||G3DSA:3.40.50.720	PTHR24322||PTHR24322:SF144||PTHR42820||PTHR42820:SF3	-	PR00080||PR00081	-	SSF51735	Q9LEG3	0	0	-0.67	0	12
Solyc03g025390.2	protein_coding	Retinol dehydrogenase 12	-	26.22_misc.short chain dehydrogenase/reductase (SDR)	GO:0016491_oxidoreductase activity|GO:0055114_oxidation-reduction process	IPR002198||||IPR002347||Glc/ribitol_DH||||IPR016040||NAD(P)-bd_dom	PF00106|short chain dehydrogenase	-	-	-	3.40.50.720||G3DSA:3.40.50.720	PTHR24320||PTHR24320:SF0||PTHR24320:SF118	-	PR00080||PR00081	-	SSF51735	K4BF12	0	0	-0.64	0	12
Solyc04g008330.1	protein_coding	Glucosyltransferase	-	26.2_misc.UDP glucosyl and glucoronyl transferases|16.2.1_secondary metabolism.phenylpropanoids.lignin biosynthesis|16.8.3_secondary metabolism.flavonoids.dihydroflavonols|34.16_transport.ABC transporters and multidrug resistance systems	GO:0008152_metabolic process|GO:0016758_transferase activity, transferring hexosyl groups|GO:0043231_intracellular membrane-bounded organelle|GO:0080043_quercetin 3-O-glucosyltransferase activity|GO:0080044_quercetin 7-O-glucosyltransferase activity	IPR002213||UDP_glucos_trans	PF00201|UDP-glucoronosyl and UDP-glucosyl transferase	-	-	-	3.40.50.2000||G3DSA:3.40.50.2000	PTHR11926||PTHR11926:SF15||PTHR11926:SF422	-	-	-	SSF53756	K4BNY9	0	0	-0.79	0	12
Solyc08g005680.2	protein_coding	Undecaprenyl pyrophosphate synthase	-	16.1.2_secondary metabolism.isoprenoids.mevalonate pathway|16.1.5_secondary metabolism.isoprenoids.terpenoids	GO:0016740_transferase activity|GO:0016765_transferase activity, transferring alkyl or aryl (other than methyl) groups	IPR001441||UPP_synth-like||||IPR018520||UPP_synth-like_CS	PF01255|Putative undecaprenyl diphosphate synthase	PS01066|Undecaprenyl pyrophosphate synthase family signature.	-	TIGR00055|di-trans,poly-cis-decaprenylcistransferase	1uehA00||G3DSA:3.40.1180.10	PTHR10291||PTHR10291:SF7	-	-	-	SSF64005	C1K5M2||K4CI59	0	0	-0.73	0	12
Solyc09g007150.2	protein_coding	Glutathione S-transferase	-	26.9_misc.glutathione S transferases	-	IPR004045||Glutathione_S-Trfase_N||||IPR010987||Glutathione-S-Trfase_C-like||||IPR012336||Thioredoxin-like_fold	PF13410|Glutathione S-transferase, C-terminal domain||PF13417|Glutathione S-transferase, N-terminal domain	PS50404|Soluble glutathione S-transferase N-terminal domain profile.||PS50405|Soluble glutathione S-transferase C-terminal domain profile.	-	-	1.20.1050.10||3.40.30.10||G3DSA:1.20.1050.10||G3DSA:3.40.30.10	PTHR11260||PTHR11260:SF455||PTHR11260:SF95	-	-	-	SSF47616||SSF52833	K4CQA5	0	0	-0.7	0	12
Solyc09g092520.2	protein_coding	Xyloglucan endotransglucosylase/hydrolase 8	-	10.7_cell wall.modification	GO:0004553_hydrolase activity, hydrolyzing O-glycosyl compounds|GO:0005576_extracellular region|GO:0005618_cell wall|GO:0005975_carbohydrate metabolic process|GO:0006073_cellular glucan metabolic process|GO:0008152_metabolic process|GO:0010411_xyloglucan metabolic process|GO:0016740_transferase activity|GO:0016762_xyloglucan:xyloglucosyl transferase activity|GO:0016787_hydrolase activity|GO:00167…	IPR000757||Glyco_hydro_16||||IPR008263||Glycoside_hydrolase_16_AS||||IPR010713||XET_C||||IPR013320||ConA-like_dom||||IPR016455||XET	PF00722|Glycosyl hydrolases family 16||PF06955|Xyloglucan endo-transglycosylase (XET) C-terminus	PS01034|Glycosyl hydrolases family 16 active sites.||PS51762	-	-	2.60.120.200||G3DSA:2.60.120.200	PTHR31062||PTHR31062:SF0||PTHR31062:SF65	PIRSF005604	-	-	SSF49899	K4CWS8	0	0	-0.85	0	12
Solyc10g076300.1	protein_coding	UPF0497 membrane protein At2g38480	-	11.1.9_lipid metabolism.FA synthesis and FA elongation.long chain fatty acid CoA ligase|29.5.11.4.2_protein.degradation.ubiquitin.E3.RING|34.3_transport.amino acids	GO:0005886_plasma membrane|GO:0016020_membrane|GO:0016021_integral component of membrane	IPR006702||DUF588	PF04535|Domain of unknown function (DUF588)	-	-	-	-	PTHR11615||PTHR11615:SF183	-	-	-	-	K4D1X2	0	0	-0.7	0	12
Solyc10g084230.1	protein_coding	Unknown Protein	-	35.2_not assigned.unknown	-	IPR012881||DUF1685	PF07939|Protein of unknown function (DUF1685)	-	-	-	-	PTHR33785||PTHR33785:SF6	-	-	-	-	K4D3K9	0	0	-0.83	0	12
Solyc06g009140.2	protein_coding	Late embryogenesis abundant 3 family protein	-	33.2_development.late embryogenesis abundant|20.2.1_stress.abiotic.heat	GO:0006950_response to stress	IPR004926||LEA-5	PF03242|Late embryogenesis abundant protein	-	-	-	-	PTHR33509||PTHR33509:SF9	-	-	-	-	K4C3U4	0	2	0	2.12	13
Solyc12g096570.1	protein_coding	ARGOS	-	35.2_not assigned.unknown	GO:0016020_membrane|GO:0016021_integral component of membrane	-	-	-	-	-	-	PTHR36023||PTHR36023:SF6	-	-	-	-	K4DHD0	0	2.43	0	2.01	13
Solyc07g064980.2	protein_coding	Vacuolar protein sorting-associated protein VTA1 homolog	-	29.2.2_protein.synthesis.ribosome biogenesis	GO:0005634_nucleus|GO:0005737_cytoplasm|GO:0005771_multivesicular body|GO:0009814_defense response, incompatible interaction|GO:0016192_vesicle-mediated transport|GO:0042803_protein homodimerization activity|GO:1900426_positive regulation of defense response to bacterium	IPR023175||VPS_Vta1/CALS_N-dom	PF04652|Vta1 like	-	-	-	1.20.5.420||2rkkA01||G3DSA:1.20.5.420||G3DSA:1.25.40.270	PTHR12741||PTHR12741:SF27	-	-	-	-	K4CHH7	-0.38	0	0.71	0.82	14
Solyc02g067230.2	protein_coding	Dof zinc finger protein	-	27.3.8_RNA.regulation of transcription.C2C2(Zn) DOF zinc finger family|29.2.2_protein.synthesis.ribosome biogenesis	GO:0003677_DNA binding|GO:0005634_nucleus|GO:0006355_regulation of transcription, DNA-templated	IPR003851||Znf_Dof	PF02701|Dof domain, zinc finger	PS01361|Zinc finger Dof-type signature.||PS50884|Zinc finger Dof-type profile.	-	-	-	PTHR31089||PTHR31089:SF0||PTHR31089:SF9	-	-	PD007478	-	K4B755	0	-0.46	0	-0.57	14
Solyc04g077140.2	protein_coding	Unknown Protein	-	29.2.2_protein.synthesis.ribosome biogenesis	-	IPR010410||DUF1005	PF06219|Protein of unknown function (DUF1005)	-	-	-	-	PTHR31317||PTHR31317:SF0||PTHR31317:SF7	-	-	-	-	K4BUF1	0	-0.52	-0.33	-0.29	14
Solyc12g014590.1	protein_coding	Pirin	-	30.5_signalling.G-proteins|34.13_transport.peptides and oligopeptides	-	IPR003829||Pirin_N_dom||||IPR008778||Pirin_C_dom||||IPR011051||RmlC_Cupin||||IPR012093||Pirin||||IPR014710||RmlC-like_jellyroll	PF02678|Pirin||PF05726|Pirin C-terminal cupin domain	-	-	-	2.60.120.10||G3DSA:2.60.120.10	PTHR13903||PTHR13903:SF0||PTHR13903:SF18	PIRSF006232	-	-	SSF51182	K4DCZ4	0	-0.54	0	-0.37	14
Solyc10g086270.1	protein_coding	MYB transcription factor	-	16.8.1_secondary metabolism.flavonoids.anthocyanins|27.3.25_RNA.regulation of transcription.MYB domain transcription factor family	GO:0000981_RNA polymerase II transcription factor activity, sequence-specific DNA binding|GO:0001135_transcription factor activity, RNA polymerase II transcription factor recruiting|GO:0003677_DNA binding|GO:0005634_nucleus|GO:0006357_regulation of transcription from RNA polymerase II promoter|GO:0030154_cell differentiation|GO:0043565_sequence-specific DNA binding|GO:0044212_transcription regula…	IPR001005||SANT/Myb||||IPR009057||Homeodomain-like||||IPR017930||Myb_dom	PF00249|Myb-like DNA-binding domain	PS51294|Myb-type HTH DNA-binding domain profile.	SM00717|SANT SWI3, ADA2, N-CoR and TFIIIB'' DNA-binding domains	-	1.10.10.60||G3DSA:1.10.10.60	PTHR10641||PTHR10641:SF203||PTHR10641:SF858	-	-	-	SSF46689	K4D459	0	-0.69	-0.76	0	14
Solyc06g084080.2	protein_coding	Guanylate-binding family protein	-	30.5_signalling.G-proteins	GO:0000166_nucleotide binding|GO:0003924_GTPase activity|GO:0005525_GTP binding|GO:0016020_membrane|GO:0016021_integral component of membrane	IPR003191||Guanylate-bd_C||||IPR015894||Guanylate-bd_N||||IPR027417||P-loop_NTPase||||IPR030386||G_GB1_RHD3_dom	PF02263|Guanylate-binding protein, N-terminal domain||PF02841|Guanylate-binding protein, C-terminal domain	PS51715	-	-	1f5nA01||3.40.50.300||G3DSA:1.20.1000.10||G3DSA:3.40.50.300	PTHR10751||PTHR10751:SF30||PTHR10751:SF73	-	-	-	0037397||SSF48340||SSF52540	K4CAR3	0	0	0.61	0.4	14
Solyc12g056170.1	protein_coding	Unknown Protein	-	29.2.2_protein.synthesis.ribosome biogenesis	-	-	-	-	-	-	-	PTHR36723	-	-	-	-	K4DFU8	0	0	0.86	0.49	14
Solyc02g076680.2	protein_coding	Unknown Protein	-	35.2_not assigned.unknown	-	IPR007789||DUF688	PF05097|Protein of unknown function (DUF688)	-	-	-	-	PTHR33671||PTHR33671:SF5	-	-	-	-	K4B8P5	0	0	0.64	0	14
Solyc02g077610.2	protein_coding	NAC domain protein IPR003441	-	27.3.27_RNA.regulation of transcription.NAC domain transcription factor family|29.5.11.4.3.2_protein.degradation.ubiquitin.E3.SCF.FBOX|33.99_development.unspecified	GO:0003677_DNA binding|GO:0005634_nucleus|GO:0006351_transcription, DNA-templated|GO:0006355_regulation of transcription, DNA-templated	IPR003441||NAC-dom	PF02365|No apical meristem (NAM) protein	PS51005|NAC domain profile.	-	-	-	PTHR31079||PTHR31079:SF0||PTHR31079:SF17	-	-	-	0044514||SSF101941	K4B8Y6	0	0	0.76	0	14
Solyc04g081810.2	protein_coding	Subtilisin-like protease	-	26.16_misc.myrosinases-lectin-jacalin|27.3.25_RNA.regulation of transcription.MYB domain transcription factor family|29.5.1_protein.degradation.subtilases|30.2.3_signalling.receptor kinases.leucine rich repeat III|33.99_development.unspecified	GO:0004252_serine-type endopeptidase activity|GO:0004252_serine-type endopeptidase activity|GO:0006508_proteolysis|GO:0008233_peptidase activity|GO:0008236_serine-type peptidase activity|GO:0016787_hydrolase activity	IPR000209||Peptidase_S8/S53_dom||||IPR003137||Protease-assoc_domain||||IPR009020||Prot_inh_propept||||IPR010259||S8pro/Inhibitor_I9||||IPR015500||Peptidase_S8_subtilisin-rel||||IPR022398||Peptidase_S8_His-AS||||IPR023828||Peptidase_S8_Ser-AS	PF00082|Subtilase family||PF02225|PA domain||PF05922|Peptidase inhibitor I9	PS00137|Serine proteases, subtilase family, histidine active site.||PS00138|Serine proteases, subtilase family, serine active site.	-	-	3.30.70.80||3.40.50.200||3.50.30.30||G3DSA:3.30.70.80||G3DSA:3.40.50.200||G3DSA:3.50.30.30	PTHR10795||PTHR10795:SF17||PTHR10795:SF477	-	PR00723	-	SSF52743||SSF54897	K4BVR0	0	0	0.93	0	14
Solyc03g097600.2	protein_coding	MtN3-like protein	-	33.99_development.unspecified	GO:0005886_plasma membrane|GO:0006810_transport|GO:0008643_carbohydrate transport|GO:0008643_carbohydrate transport|GO:0016020_membrane|GO:0016021_integral component of membrane|GO:0016021_integral component of membrane|GO:0034219_carbohydrate transmembrane transport|GO:0051119_sugar transmembrane transporter activity	IPR004316||SWEET_sugar_transpr	PF03083|Sugar efflux transporter for intercellular exchange	-	-	-	-	PTHR10791||PTHR10791:SF86	-	-	-	-	K4BJH7	0	0	-0.98	1.52	14
Solyc11g013450.1	protein_coding	CAA30371.1 protein (Fragment)	-	35.2_not assigned.unknown	-	IPR008004||UPF0503	PF05340|Protein of unknown function (DUF740)	-	-	-	-	PTHR35995	-	-	-	-	K4D6E9	0	0.84	0.72	0.5	14
Solyc01g094100.2	protein_coding	Cytochrome P450	-	26.10_misc.cytochrome P450	GO:0005506_iron ion binding|GO:0016020_membrane|GO:0016021_integral component of membrane|GO:0016705_oxidoreductase activity, acting on paired donors, with incorporation or reduction of molecular oxygen|GO:0020037_heme binding|GO:0055114_oxidation-reduction process	IPR001128||Cyt_P450||||IPR002401||Cyt_P450_E_grp-I	PF00067|Cytochrome P450	-	-	-	1.10.630.10||G3DSA:1.10.630.10	PTHR24296||PTHR24296:SF0||PTHR24296:SF51	-	PR00385||PR00463	-	SSF48264	K4AZF1	0	0	-1.46	0	14
Solyc01g106690.2	protein_coding	Unknown Protein	-	35.2_not assigned.unknown	-	IPR010410||DUF1005	PF06219|Protein of unknown function (DUF1005)	-	-	-	-	PTHR31317||PTHR31317:SF0||PTHR31317:SF7	-	-	-	-	K4B2N6	0	0	-0.68	0.63	14
Solyc09g098160.2	protein_coding	Pirin-like protein	-	30.5_signalling.G-proteins|9.1.2_mitochondrial electron transport / ATP synthesis.NADH-DH (type I).localisation not clear	GO:0005634_nucleus	IPR003829||Pirin_N_dom||||IPR008778||Pirin_C_dom||||IPR011051||RmlC_Cupin||||IPR012093||Pirin||||IPR014710||RmlC-like_jellyroll	PF02678|Pirin||PF05726|Pirin C-terminal cupin domain	-	-	-	2.60.120.10||G3DSA:2.60.120.10	PTHR13903||PTHR13903:SF0||PTHR13903:SF18	PIRSF006232	-	-	SSF51182	Q9SEE4	0	0	-1.07	0	14
Solyc12g006570.1	protein_coding	Germacrene-D synthase	-	16.1.5_secondary metabolism.isoprenoids.terpenoids|27.3.32_RNA.regulation of transcription.WRKY domain transcription factor family|34.15_transport.potassium	GO:0000287_magnesium ion binding|GO:0008152_metabolic process|GO:0010333_terpene synthase activity|GO:0016829_lyase activity|GO:0046872_metal ion binding	IPR001906||Terpene_synth_N||||IPR005630||Terpene_synthase_metal-bd||||IPR008930||Terpenoid_cyclase/PrenylTrfase||||IPR008949||Isoprenoid_synthase_dom	PF01397|Terpene synthase, N-terminal domain||PF03936|Terpene synthase family, metal binding domain	-	-	-	1.10.600.10||1.50.30.10||G3DSA:1.10.600.10||G3DSA:1.50.30.10	PTHR31225||PTHR31225:SF28	-	-	-	SSF48239||SSF48576	G5CV52	0	0	-1.19	0	14
Solyc05g007830.2	protein_coding	Expansin 2	-	10.7_cell wall.modification	GO:0005576_extracellular region|GO:0005618_cell wall|GO:0009664_plant-type cell wall organization|GO:0016020_membrane	IPR002963||Expansin||||IPR007112||Expansin/allergen_DPBB_dom||||IPR007117||Expansin_CBD||||IPR007118||Expan_Lol_pI||||IPR009009||RlpA-like_DPBB||||IPR014733	PF01357|Pollen allergen||PF03330|Rare lipoprotein A (RlpA)-like double-psi beta-barrel	PS50842|Expansin, family-45 endoglucanase-like domain profile.||PS50843|Expansin, Cellulose-binding-like domain profile.	SM00837|Rare lipoprotein A (RlpA)-like double-psi beta-barrel	-	2.40.40.10||2.60.40.760||G3DSA:2.40.40.10||G3DSA:2.60.40.760	PTHR31867||PTHR31867:SF0||PTHR31867:SF45	-	PR01225||PR01226	-	SSF49590||SSF50685	K4BWV8	0.55	0	0.95	0.99	14
Solyc05g051400.2	protein_coding	Mitochondrial 2-oxoglutarate/malate carrier protein	-	34.9_transport.metabolite transporters at the mitochondrial membrane|9.8_mitochondrial electron transport / ATP synthesis.uncoupling protein	GO:0005743_mitochondrial inner membrane|GO:0006810_transport|GO:0006839_mitochondrial transport|GO:0006839_mitochondrial transport|GO:0008272_sulfate transport|GO:0015116_sulfate transmembrane transporter activity|GO:0015117_thiosulfate transmembrane transporter activity|GO:0015131_oxaloacetate transmembrane transporter activity|GO:0015140_malate transmembrane transporter activity|GO:0015141_succ…	IPR002030||Mit_uncoupling||||IPR018108||Mitochondrial_sb/sol_carrier||||IPR023395||Mt_carrier_dom	PF00153|Mitochondrial carrier protein	PS50920|Solute carrier (Solcar) repeat profile.	-	-	1okcA00||G3DSA:1.50.40.10	PTHR24089||PTHR24089:SF538||PTHR24089:SF86	-	PR00784	-	0048588||SSF103506	K4C1H1	0	0.6	0	1.62	14
Solyc01g088660.2	protein_coding	Os04g0585900 protein (Fragment)	-	33.99_development.unspecified	-	IPR007650||Zf-FLZ_dom	PF04570|Protein of unknown function (DUF581)	-	-	-	-	PTHR33059||PTHR33059:SF42	-	-	-	-	K4AYQ6	0	0.61	0.52	0	14
Solyc04g074080.2	protein_coding	WW domain containing protein expressed	-	17.2.3_hormone metabolism.auxin.induced-regulated-responsive-activated	-	IPR001202||WW_dom	-	PS50020|WW/rsp5/WWP domain profile.	-	-	2.20.70.10||G3DSA:2.20.70.10	PTHR14791||PTHR14791:SF32	-	-	-	SSF51045	K4BTU6	0	0.7	0	0.33	14
Solyc05g055820.2	protein_coding	HAD-superfamily hydrolase	-	26.21_misc.protease inhibitor/seed storage/lipid transfer protein (LTP) family protein	GO:0008152_metabolic process|GO:0016787_hydrolase activity	IPR006439||HAD-SF_hydro_IA||||IPR023214||HAD-like_dom	PF13419|Haloacid dehalogenase-like hydrolase	-	-	TIGR01509|HAD hydrolase, family IA, variant 3	3.40.50.1000||G3DSA:3.40.50.1000	PTHR12725||PTHR12725:SF7||PTHR43611||PTHR43611:SF3	-	-	-	SSF56784	K4C2Q7	0	0.6	-0.42	0	14
Solyc06g062460.2	protein_coding	BHLH transcription factor-like	-	27.3.6_RNA.regulation of transcription.basic helix-loop-helix family (bHLH)	GO:0046983_protein dimerization activity	IPR011598||bHLH_dom	PF00010|Helix-loop-helix DNA-binding domain	PS50888|Myc-type, basic helix-loop-helix (bHLH) domain profile.	SM00353|helix loop helix domain	-	4.10.280.10||G3DSA:4.10.280.10	PTHR12565||PTHR12565:SF272||PTHR12565:SF7	-	-	-	SSF47459	K4C6X7	0	0.96	-0.91	0	14
Solyc08g007210.2	protein_coding	Hydroxycinnamoyl CoA shikimate/quinate hydroxycinnamoyltransferase-like protein	-	35.1_not assigned.no ontology	GO:0016747_transferase activity, transferring acyl groups other than amino-acyl groups	IPR003480||Transferase||||IPR023213||CAT-like_dom	PF02458|Transferase family	-	-	-	3.30.559.10||G3DSA:3.30.559.10	PTHR31642||PTHR31642:SF66	-	-	-	-	K4CIK8	0	0.71	0	0	14
Solyc08g075490.2	protein_coding	Carotenoid cleavage dioxygenase 4B	-	17.1.1.1.10_hormone metabolism.abscisic acid.synthesis-degradation.synthesis.9-cis-epoxycarotenoid dioxygenase	GO:0016702_oxidoreductase activity, acting on single donors with incorporation of molecular oxygen, incorporation of two atoms of oxygen|GO:0055114_oxidation-reduction process	IPR004294||Carotenoid_Oase	PF03055|Retinal pigment epithelial membrane protein	-	-	-	-	PTHR10543||PTHR10543:SF1||PTHR10543:SF53	-	-	-	-	K4CMR6	0	0.62	0	0	14
Solyc12g006460.1	protein_coding	Cytochrome P450	-	11.6_lipid metabolism.lipid transfer proteins etc|17.6.1.4_hormone metabolism.gibberelin.synthesis-degradation.ent-kaurenoic acid hydroxylase/oxygenase|26.10_misc.cytochrome P450|29.5.11.4.2_protein.degradation.ubiquitin.E3.RING	GO:0004497_monooxygenase activity|GO:0005506_iron ion binding|GO:0005783_endoplasmic reticulum|GO:0007275_multicellular organism development|GO:0009686_gibberellin biosynthetic process|GO:0010268_brassinosteroid homeostasis|GO:0016020_membrane|GO:0016021_integral component of membrane|GO:0016125_sterol metabolic process|GO:0016132_brassinosteroid biosynthetic process|GO:0016491_oxidoreductase act…	IPR001128||Cyt_P450||||IPR002401||Cyt_P450_E_grp-I||||IPR017972||Cyt_P450_CS	PF00067|Cytochrome P450	PS00086|Cytochrome P450 cysteine heme-iron ligand signature.	-	-	1.10.630.10||G3DSA:1.10.630.10	PTHR24286||PTHR24286:SF12||PTHR24286:SF145	-	PR00385||PR00463	-	SSF48264	K4DBI3	0	0.53	-0.52	0	14
Solyc12g098590.1	protein_coding	UDP-glucosyltransferase family 1 protein	-	26.2_misc.UDP glucosyl and glucoronyl transferases|17.2.1_hormone metabolism.auxin.synthesis-degradation|20.2.2_stress.abiotic.cold	GO:0008152_metabolic process|GO:0016740_transferase activity|GO:0016757_transferase activity, transferring glycosyl groups|GO:0016758_transferase activity, transferring hexosyl groups|GO:0043231_intracellular membrane-bounded organelle|GO:0080043_quercetin 3-O-glucosyltransferase activity|GO:0080044_quercetin 7-O-glucosyltransferase activity	IPR002213||UDP_glucos_trans	PF00201|UDP-glucoronosyl and UDP-glucosyl transferase	PS00375|UDP-glycosyltransferases signature.	-	-	3.40.50.2000||G3DSA:3.40.50.2000	PTHR11926||PTHR11926:SF15||PTHR11926:SF605	-	-	-	SSF53756	K4DHN2	0	0.71	0	0	14
Solyc01g100490.2	protein_coding	Nicotianamine synthase	-	15.2_metal handling.binding, chelation and storage	GO:0016740_transferase activity|GO:0030410_nicotianamine synthase activity|GO:0030418_nicotianamine biosynthetic process	IPR004298||Nicotian_synth||||IPR029063||SAM-dependent_MTases	PF03059|Nicotianamine synthase protein	PS51142|Nicotianamine synthase (NAS)-like family profile.	-	-	3.40.50.150||G3DSA:3.40.50.150	PTHR32266||PTHR32266:SF0||PTHR32266:SF14	-	-	-	SSF53335	Q9XGI7	0	-1.08	1.29	0	14
Solyc07g021710.2	protein_coding	Phosphatase	-	2.2.2.6_major CHO metabolism.degradation.starch.transporter|26.13_misc.acid and other phosphatases	GO:0009229_thiamine diphosphate biosynthetic process|GO:0016311_dephosphorylation|GO:0016791_phosphatase activity|GO:0016791_phosphatase activity|GO:0042131_thiamine phosphate phosphatase activity|GO:0051262_protein tetramerization	IPR006383||||IPR006384||PyrdxlP_Pase-rel||||IPR016965||Pase_PHOSPHO-typ||||IPR023214||HAD-like_dom	PF06888|Putative Phosphatase	-	-	TIGR01488|HAD phosphoserine phosphatase-like hydrolase, family IB||TIGR01489|2,3-diketo-5-methylthio-1-phosphopentane phosphatase	3.40.50.1000||G3DSA:3.40.50.1000	PTHR20889||PTHR20889:SF0||PTHR20889:SF10	PIRSF031051	-	-	SSF56784	K4CD27	0	-0.93	-0.92	-1	14
Solyc01g099990.2	protein_coding	F-box protein PP2-B1	-	31.1_cell.organisation	-	IPR001810||F-box_dom||||IPR025886||PP2-like	PF00646|F-box domain||PF14299|Phloem protein 2	PS50181|F-box domain profile.	SM00256|A Receptor for Ubiquitination Targets	-	1.20.1280.50||G3DSA:1.20.1280.50	PTHR32278||PTHR32278:SF0||PTHR32278:SF16	-	-	-	SSF81383	K4B133	0	-1.23	0	0	14
Solyc06g050980.2	protein_coding	Ferritin	-	15.2_metal handling.binding, chelation and storage	GO:0004322_ferroxidase activity|GO:0005506_iron ion binding|GO:0005737_cytoplasm|GO:0006826_iron ion transport|GO:0006879_cellular iron ion homeostasis|GO:0006880_intracellular sequestering of iron ion|GO:0008199_ferric iron binding|GO:0016491_oxidoreductase activity|GO:0046872_metal ion binding|GO:0055114_oxidation-reduction process	IPR001519||Ferritin||||IPR008331||Ferritin_DPS_dom||||IPR009040||Ferritin-like_diiron||||IPR009078||Ferritin-like_SF||||IPR012347||Ferritin-rel||||IPR014034||Ferritin_CS	PF00210|Ferritin-like domain	PS00204|Ferritin iron-binding regions signature 2.||PS50905|Ferritin-like diiron domain profile.	-	-	1.20.1260.10||G3DSA:1.20.1260.10	PTHR11431||PTHR11431:SF51||PTHR11431:SF8	-	-	-	SSF47240	K4C5P1	0	-0.68	0.45	0.45	14
Solyc07g041730.2	protein_coding	Mps one binder kinase activator-like 1A	-	27.3.99_RNA.regulation of transcription.unclassified	-	IPR005301||MOB_kinase_act_fam	PF03637|Mob1/phocein family	-	SM01388	-	1pi1A00||G3DSA:1.20.140.30	PTHR22599||PTHR22599:SF44	-	-	-	0049093||SSF101152	K4CE40	0	-0.77	0	-0.43	14
Solyc08g007800.2	protein_coding	Transporter major facilitator family	-	1.2.4_PS.photorespiration.glycine cleavage|30.4_signalling.phosphinositides	GO:0016020_membrane|GO:0016021_integral component of membrane|GO:0055085_transmembrane transport	IPR004331||SPX_N||||IPR011701||MFS||||IPR020846||MFS_dom	PF03105|SPX domain||PF07690|Major Facilitator Superfamily	PS51382|SPX domain profile.	-	-	1.20.1250.20||G3DSA:1.20.1250.20	PTHR23510||PTHR23510:SF44||PTHR24003||PTHR24003:SF394	-	-	-	SSF103473	K4CIR7	0	-0.78	0	0	14
Solyc02g073580.1	protein_coding	BZIP transcription factor	-	27.3.67_RNA.regulation of transcription.putative transcription regulator|27.3.35_RNA.regulation of transcription.bZIP transcription factor family|33.99_development.unspecified	GO:0006351_transcription, DNA-templated|GO:0043565_sequence-specific DNA binding	IPR025422||TGA_domain	PF14144|Seed dormancy control	-	-	-	-	PTHR22952||PTHR22952:SF283||PTHR22952:SF36	-	-	-	-	K4B8N3	0	0	-0.47	1.2	14
Solyc08g006770.2	protein_coding	Anthocyanidin synthase (Fragment)	-	1.1.3_PS.lightreaction.cytochrome b6/f|16.8.4_secondary metabolism.flavonoids.flavonols|17.5.1_hormone metabolism.ethylene.synthesis-degradation|26.7_misc.oxidases - copper, flavone etc|30.2.16_signalling.receptor kinases.Catharanthus roseus-like RLK1	GO:0016491_oxidoreductase activity|GO:0046872_metal ion binding|GO:0055114_oxidation-reduction process	IPR005123||Oxoglu/Fe-dep_dioxygenase||||IPR026992||DIOX_N||||IPR027443||IPNS-like	PF03171|2OG-Fe(II) oxygenase superfamily||PF14226|non-haem dioxygenase in morphine synthesis N-terminal	PS51471|Fe(2+) 2-oxoglutarate dioxygenase domain profile.	-	-	2.60.120.330||G3DSA:2.60.120.330	PTHR10209||PTHR10209:SF346||PTHR10209:SF55	-	-	-	SSF51197	K4CIG5	0	1.06	0	1.27	15
Solyc01g080500.2	protein_coding	Unknown Protein	-	35.2_not assigned.unknown	GO:0016020_membrane|GO:0051260_protein homooligomerization	-	PF15365|Proline-rich nuclear receptor coactivator	-	-	-	-	PTHR33670||PTHR33670:SF6	-	-	-	-	K4AXU4	0	0.53	0	0.78	15
Solyc01g086870.2	protein_coding	BHLH transcription factor	-	27.3.6_RNA.regulation of transcription.basic helix-loop-helix family (bHLH)	GO:0001046_core promoter sequence-specific DNA binding|GO:0001228_transcriptional activator activity, RNA polymerase II transcription regulatory region sequence-specific binding|GO:0005634_nucleus|GO:0006366_transcription from RNA polymerase II promoter|GO:0045944_positive regulation of transcription from RNA polymerase II promoter|GO:0046983_protein dimerization activity	IPR011598||bHLH_dom	PF00010|Helix-loop-helix DNA-binding domain	PS50888|Myc-type, basic helix-loop-helix (bHLH) domain profile.	SM00353|helix loop helix domain	-	4.10.280.10||G3DSA:4.10.280.10	PTHR16223||PTHR16223:SF74||PTHR31880||PTHR31880:SF0	-	-	-	SSF47459	K4AY80	0	0.8	0	0.73	15
Solyc01g107690.2	protein_coding	Unknown Protein	-	35.2_not assigned.unknown	-	-	-	-	-	-	-	-	-	-	-	-	K4B2Y5	0	0.58	0	0.69	15
Solyc02g031830.1	protein_coding	Unknown Protein	-	35.1_not assigned.no ontology	GO:0016020_membrane|GO:0016021_integral component of membrane	-	-	-	-	-	-	PTHR33133||PTHR33133:SF17	-	-	-	-	K4B5D0	0	0.8	0	0.71	15
Solyc03g093610.1	protein_coding	Ethylene responsive transcription factor 1b	-	17.5.2_hormone metabolism.ethylene.signal transduction|20.1.5_stress.biotic.regulation of transcription|27.3.3_RNA.regulation of transcription.AP2/EREBP, APETALA2/ethylene-responsive element binding protein family	GO:0003677_DNA binding|GO:0003700_transcription factor activity, sequence-specific DNA binding|GO:0005634_nucleus|GO:0006351_transcription, DNA-templated|GO:0006355_regulation of transcription, DNA-templated	IPR001471||AP2/ERF_dom||||IPR016177||DNA-bd_dom	PF00847|AP2 domain	PS51032|AP2/ERF domain profile.	SM00380|DNA-binding domain in plant proteins such as APETALA2 and EREBPs	-	1gccA00||G3DSA:3.30.730.10	PTHR31190||PTHR31190:SF44	-	PR00367	-	SSF54171	K4BIN7||Q84XB3	0	0.64	0	1.43	15
Solyc06g072840.2	protein_coding	Seed specific protein Bn15D1B	-	35.1_not assigned.no ontology	-	-	-	-	-	-	-	PTHR35122||PTHR35122:SF3	-	-	-	-	K4C904	0	0.84	0	1.27	15
Solyc07g005470.2	protein_coding	Reticulon-like protein B21	-	29.5.11.4.2_protein.degradation.ubiquitin.E3.RING	GO:0016020_membrane|GO:0016021_integral component of membrane	IPR003388||Reticulon	PF02453|Reticulon	PS50845|Reticulon domain profile.	-	-	-	PTHR10994||PTHR10994:SF119||PTHR10994:SF43	-	-	-	-	K4CB19	0	0.55	0	0.6	15
Solyc07g007950.1	protein_coding	Calmodulin-like protein	-	30.3_signalling.calcium	GO:0005509_calcium ion binding|GO:0005509_calcium ion binding	IPR002048||EF_hand_dom||||IPR008080||||IPR011992||EF-hand-dom_pair||||IPR018247||EF_Hand_1_Ca_BS	PF13499|EF-hand domain pair	PS00018|EF-hand calcium-binding domain.||PS50222|EF-hand calcium-binding domain profile.	SM00054|EF-hand, calcium binding motif	-	1.10.238.10||G3DSA:1.10.238.10	PTHR10891||PTHR10891:SF141||PTHR10891:SF686	-	PR01697	-	SSF47473	K4CBR4	0	0.48	0	0.85	15
Solyc07g008250.2	protein_coding	SCF E3 ubiquitin ligase complex F-box protein grrA	-	29.5.11.4.3.2_protein.degradation.ubiquitin.E3.SCF.FBOX|26.10_misc.cytochrome P450|27.3.99_RNA.regulation of transcription.unclassified|3.6_minor CHO metabolism.callose	-	IPR001611||Leu-rich_rpt||||IPR001810||F-box_dom||||IPR006553||Leu-rich_rpt_Cys-con_subtyp||||IPR032675||L_dom-like	PF00646|F-box domain||PF13516|Leucine Rich repeat	-	SM00256|A Receptor for Ubiquitination Targets||SM00367|Leucine-rich repeat - CC (cysteine-containing) subfamily	-	1.20.1280.50||3.80.10.10||G3DSA:1.20.1280.50||G3DSA:3.80.10.10	PTHR23125||PTHR23125:SF68||PTHR24006||PTHR24006:SF533	-	-	-	SSF52047||SSF81383	K4CBU4	0	0.61	0	0.91	15
Solyc08g008070.1	protein_coding	BTB/POZ domain-containing protein KCTD10	-	34.15_transport.potassium	GO:0051260_protein homooligomerization	IPR000210||BTB/POZ-like||||IPR003131||T1-type_BTB||||IPR011044||Quino_amine_DH_bsu||||IPR011333||BTB/POZ_fold||||IPR015943||WD40/YVTN_repeat-like_dom	PF02214|BTB/POZ domain	-	SM00225|Broad-Complex, Tramtrack and Bric a brac	-	2.130.10.10||3.30.710.10||G3DSA:2.130.10.10||G3DSA:3.30.710.10	PTHR11145||PTHR11145:SF26	-	-	-	SSF50969||SSF54695	K4CIU2	0	0.64	0	0.97	15
Solyc09g008250.2	protein_coding	MYB transcription factor	-	27.3.25_RNA.regulation of transcription.MYB domain transcription factor family	GO:0000981_RNA polymerase II transcription factor activity, sequence-specific DNA binding|GO:0001135_transcription factor activity, RNA polymerase II transcription factor recruiting|GO:0003677_DNA binding|GO:0005634_nucleus|GO:0006357_regulation of transcription from RNA polymerase II promoter|GO:0030154_cell differentiation|GO:0043565_sequence-specific DNA binding|GO:0044212_transcription regula…	IPR001005||SANT/Myb||||IPR009057||Homeodomain-like||||IPR017930||Myb_dom	PF00249|Myb-like DNA-binding domain	PS51294|Myb-type HTH DNA-binding domain profile.	SM00717|SANT SWI3, ADA2, N-CoR and TFIIIB'' DNA-binding domains	-	1.10.10.60||G3DSA:1.10.10.60	PTHR10641||PTHR10641:SF30||PTHR10641:SF808	-	-	-	SSF46689	K4CQL4	0	0.78	0	1.13	15
Solyc10g007520.1	protein_coding	Pentatricopeptide repeat-containing protein	-	17.8.1_hormone metabolism.salicylic acid.synthesis-degradation|27.3_RNA.regulation of transcription	GO:0003723_RNA binding|GO:0004519_endonuclease activity|GO:0009451_RNA modification|GO:0043231_intracellular membrane-bounded organelle|GO:0090305_nucleic acid phosphodiester bond hydrolysis	IPR002885||Pentatricopeptide_repeat||||IPR011990||TPR-like_helical_dom	PF01535|PPR repeat||PF13041|PPR repeat family	PS51375|Pentatricopeptide (PPR) repeat profile.	-	TIGR00756|pentatricopeptide repeat domain	1.25.40.10	PTHR24015||PTHR24015:SF1003	-	-	-	-	K4CXT1	0	1.07	0	0.76	15
Solyc12g009560.1	protein_coding	F-box/LRR-repeat protein	-	29.5.11.4.3.2_protein.degradation.ubiquitin.E3.SCF.FBOX|26.10_misc.cytochrome P450|27.3.99_RNA.regulation of transcription.unclassified|3.6_minor CHO metabolism.callose	-	IPR001611||Leu-rich_rpt||||IPR001810||F-box_dom||||IPR006553||Leu-rich_rpt_Cys-con_subtyp||||IPR032675||L_dom-like	PF00646|F-box domain||PF13504|Leucine rich repeat||PF13516|Leucine Rich repeat	-	SM00256|A Receptor for Ubiquitination Targets||SM00367|Leucine-rich repeat - CC (cysteine-containing) subfamily	-	3.80.10.10||G3DSA:3.80.10.10	PTHR23125||PTHR23125:SF68||PTHR24006||PTHR24006:SF533	-	-	-	SSF52047||SSF81383	Q2PQJ1	0	1.02	0	1	15
Solyc08g023660.2	protein_coding	Major latex-like protein	-	20.2.4_stress.abiotic.touch/wounding	GO:0006952_defense response|GO:0009607_response to biotic stimulus	IPR000916||Bet_v_I_dom||||IPR023393||START-like_dom	PF00407|Pathogenesis-related protein Bet v I family	-	SM01037|Pathogenesis-related protein Bet v I family	-	3.30.530.20||G3DSA:3.30.530.20	PTHR31338||PTHR31338:SF0	-	-	-	SSF55961	K4CJT1	0	0	-0.76	-2.71	16
Solyc05g046150.2	protein_coding	Major latex-like protein	-	20.2.99_stress.abiotic.unspecified	GO:0006952_defense response|GO:0009607_response to biotic stimulus	IPR000916||Bet_v_I_dom||||IPR023393||START-like_dom	PF00407|Pathogenesis-related protein Bet v I family	-	SM01037|Pathogenesis-related protein Bet v I family	-	3.30.530.20||G3DSA:3.30.530.20	PTHR31907||PTHR31907:SF0||PTHR31907:SF8	-	-	-	SSF55961	K4C0U8	0	0	0	-2.85	16
Solyc06g068040.2	protein_coding	Polygalacturonase	-	10.6.3_cell wall.degradation.pectate lyases and polygalacturonases|26.3_misc.gluco-, galacto- and mannosidases|27.3.39_RNA.regulation of transcription.AtSR transcription factor family|34.13_transport.peptides and oligopeptides	GO:0004650_polygalacturonase activity|GO:0005576_extracellular region|GO:0005975_carbohydrate metabolic process|GO:0008152_metabolic process|GO:0016020_membrane|GO:0016021_integral component of membrane|GO:0016787_hydrolase activity|GO:0016798_hydrolase activity, acting on glycosyl bonds|GO:0071555_cell wall organization	IPR000743||Glyco_hydro_28||||IPR006626||PbH1||||IPR011050||Pectin_lyase_fold/virulence||||IPR012334||Pectin_lyas_fold	PF00295|Glycosyl hydrolases family 28	PS00502|Polygalacturonase active site.	SM00710|Parallel beta-helix repeats	-	2.160.20.10||G3DSA:2.160.20.10	PTHR31375||PTHR31375:SF0||PTHR31375:SF62	-	-	-	SSF51126	K4C7X9	0	0	0	-2.15	16
Solyc09g008670.2	protein_coding	Threonine ammonia-lyase biosynthetic	-	13.2.3.2_amino acid metabolism.degradation.aspartate family.threonine|13.2.5.1_amino acid metabolism.degradation.serine-glycine-cysteine group.serine	GO:0003824_catalytic activity|GO:0004794_L-threonine ammonia-lyase activity|GO:0006520_cellular amino acid metabolic process|GO:0008152_metabolic process|GO:0008652_cellular amino acid biosynthetic process|GO:0009082_branched-chain amino acid biosynthetic process|GO:0009097_isoleucine biosynthetic process|GO:0009507_chloroplast|GO:0009536_plastid|GO:0016829_lyase activity|GO:0030170_pyridoxal pho…	IPR000634||Ser/Thr_deHydtase_PyrdxlP-BS||||IPR001721||ACT-like_dom||||IPR001926||TrpB-like_PLP-dep||||IPR005787||Thr_deHydtase_biosynth	PF00291|Pyridoxal-phosphate dependent enzyme||PF00585|C-terminal regulatory domain of Threonine dehydratase	PS00165|Serine/threonine dehydratases pyridoxal-phosphate attachment site.||PS51672	-	TIGR01124|threonine ammonia-lyase, biosynthetic	1tdjA03||3.40.50.1100||G3DSA:3.40.1020.10||G3DSA:3.40.50.1100	PTHR10314||PTHR10314:SF30||PTHR43714	-	-	-	SSF53686||SSF55021	P25306	0	0	0	-2.69	16
Solyc01g100910.2	protein_coding	MtN21 nodulin protein-like	-	33.99_development.unspecified|26.1_misc.misc2	GO:0005886_plasma membrane|GO:0006810_transport|GO:0016020_membrane|GO:0016021_integral component of membrane|GO:0022857_transmembrane transporter activity|GO:0022857_transmembrane transporter activity|GO:0055085_transmembrane transport	IPR000620||EamA_dom||||IPR030184||WAT1-related	PF00892|EamA-like transporter family	-	-	-	-	PTHR31218||PTHR31218:SF0||PTHR31218:SF85	-	-	-	0043518||SSF103481	K4B1C2	0	0	-2.14	-1.9	16
Solyc01g111070.2	protein_coding	Chalcone synthase family protein	-	16.8.2_secondary metabolism.flavonoids.chalcones	GO:0003824_catalytic activity|GO:0008152_metabolic process|GO:0009058_biosynthetic process|GO:0016740_transferase activity|GO:0016746_transferase activity, transferring acyl groups|GO:0016747_transferase activity, transferring acyl groups other than amino-acyl groups|GO:0030639_polyketide biosynthetic process|GO:0090439_tetraketide alpha-pyrone synthase activity	IPR001099||Chalcone/stilbene_synthase_N||||IPR011141||Polyketide_synthase_type-III||||IPR012328||Chalcone/stilbene_synth_C||||IPR016038||||IPR016039||Thiolase-like	PF00195|Chalcone and stilbene synthases, N-terminal domain||PF02797|Chalcone and stilbene synthases, C-terminal domain	-	-	-	3.40.47.10||G3DSA:3.40.47.10	PTHR11877||PTHR11877:SF38||PTHR31565||PTHR31565:SF0	PIRSF000451	-	-	SSF53901	K4B3X0	0	0	-1.72	-2.36	16
Solyc06g060590.2	protein_coding	Nodulin MtN3 family protein	-	33.99_development.unspecified	GO:0005886_plasma membrane|GO:0006810_transport|GO:0008643_carbohydrate transport|GO:0008643_carbohydrate transport|GO:0016020_membrane|GO:0016021_integral component of membrane|GO:0016021_integral component of membrane|GO:0034219_carbohydrate transmembrane transport|GO:0051119_sugar transmembrane transporter activity	IPR004316||SWEET_sugar_transpr	PF03083|Sugar efflux transporter for intercellular exchange	-	-	-	-	PTHR10791||PTHR10791:SF85	-	-	-	-	K4C6N9	0	0	-2.11	-3.26	16
Solyc07g041910.2	protein_coding	Cathepsin H	-	29.5.3_protein.degradation.cysteine protease	GO:0006508_proteolysis|GO:0008234_cysteine-type peptidase activity	IPR000668||Peptidase_C1A_C||||IPR013128||Peptidase_C1A||||IPR025660||Pept_his_AS||||IPR025661||Pept_asp_AS	PF00112|Papain family cysteine protease	PS00639|Eukaryotic thiol (cysteine) proteases histidine active site.||PS00640|Eukaryotic thiol (cysteine) proteases asparagine active site.	-	-	2.40.50.170||G3DSA:2.40.50.170	PTHR12411||PTHR12411:SF414||PTHR12411:SF50	-	-	-	SSF54001	K4CE56	0	0	-2.02	-2.72	16
Solyc07g041920.2	protein_coding	Cathepsin L-like cysteine proteinase	-	29.5.3_protein.degradation.cysteine protease	GO:0004197_cysteine-type endopeptidase activity|GO:0005615_extracellular space|GO:0005764_lysosome|GO:0006508_proteolysis|GO:0006955_immune response|GO:0008234_cysteine-type peptidase activity|GO:0051603_proteolysis involved in cellular protein catabolic process	IPR000169||Pept_cys_AS||||IPR000668||Peptidase_C1A_C||||IPR013128||Peptidase_C1A||||IPR013201||Prot_inhib_I29	PF00112|Papain family cysteine protease||PF08246|Cathepsin propeptide inhibitor domain (I29)	PS00139|Eukaryotic thiol (cysteine) proteases cysteine active site.	SM00645|Papain family cysteine protease||SM00848|Cathepsin propeptide inhibitor domain (I29)	-	3.90.70.10||G3DSA:3.90.70.10	PTHR12411||PTHR12411:SF414||PTHR12411:SF50	-	-	-	SSF54001	K4CE57	0	0	-2.1	-2.73	16
Solyc01g094110.2	protein_coding	Legumin 11S-globulin	-	33.1_development.storage proteins	GO:0045735_nutrient reservoir activity	IPR006044||11S_seedstore_pln||||IPR006045||Cupin_1||||IPR011051||RmlC_Cupin||||IPR014710||RmlC-like_jellyroll	PF00190|Cupin	-	SM00835|Cupin	-	2.60.120.10||G3DSA:2.60.120.10	PTHR31189||PTHR31189:SF0||PTHR31189:SF15	-	PR00439	-	SSF51182	K4AZF2	0	0	-1.45	-3.09	16
Solyc01g111080.2	protein_coding	Gibberellin-regulated protein 2	-	17.6.3_hormone metabolism.gibberelin.induced-regulated-responsive-activated|21.6_redox.dismutases and catalases	-	IPR003854||GASA	PF02704|Gibberellin regulated protein	-	-	-	-	PTHR23201||PTHR23201:SF28	-	-	-	-	E5KBY0	0	0	-1.69	-3.99	16
Solyc06g005780.1	protein_coding	Non-specific lipid-transfer protein	-	11.6_lipid metabolism.lipid transfer proteins etc|26.21_misc.protease inhibitor/seed storage/lipid transfer protein (LTP) family protein	GO:0006869_lipid transport|GO:0006869_lipid transport|GO:0008289_lipid binding|GO:0016020_membrane	IPR000528||Plant_LTP||||IPR016140||Bifunc_inhib/LTP/seed_store	-	-	SM00499|Plant lipid transfer protein / seed storage protein / trypsin-alpha amylase inhibitor domain family	-	1.10.110.10||G3DSA:1.10.110.10	PTHR33076||PTHR33076:SF29	-	PR00382	-	SSF47699	K4C360	0	0	-2.05	-3.29	16
Solyc08g007060.2	protein_coding	Peptide transporter-like protein	-	27.3.99_RNA.regulation of transcription.unclassified|29.3.1_protein.targeting.nucleus|34.13_transport.peptides and oligopeptides	GO:0005215_transporter activity|GO:0006810_transport|GO:0016020_membrane|GO:0016021_integral component of membrane	IPR000109||POT_fam||||IPR020846||MFS_dom	PF00854|POT family	-	-	-	1.20.1250.20	PTHR11654||PTHR11654:SF277||PTHR11654:SF37	-	-	-	SSF103473	K4CIJ3	0	0	-1.54	-3.1	16
Solyc08g066260.2	protein_coding	Histidine decarboxylase	-	13.2.7_amino acid metabolism.degradation.histidine	GO:0003824_catalytic activity|GO:0016829_lyase activity|GO:0016831_carboxy-lyase activity|GO:0019752_carboxylic acid metabolic process|GO:0030170_pyridoxal phosphate binding	IPR002129||PyrdxlP-dep_de-COase||||IPR015421||PyrdxlP-dep_Trfase_major_sub1||||IPR015424||PyrdxlP-dep_Trfase||||IPR021115||Pyridoxal-P_BS	PF00282|Pyridoxal-dependent decarboxylase conserved domain	PS00392|DDC / GAD / HDC / TyrDC pyridoxal-phosphate attachment site.	-	-	3.40.640.10||G3DSA:3.40.640.10	PTHR11999||PTHR11999:SF126||PTHR11999:SF4	-	-	-	SSF53383	K4CLK3	0	0	-0.84	-3.22	16
Solyc10g018190.1	protein_coding	1-aminocyclopropane-1-carboxylate oxidase	-	17.5.1_hormone metabolism.ethylene.synthesis-degradation|16.8.3_secondary metabolism.flavonoids.dihydroflavonols|16.8.4_secondary metabolism.flavonoids.flavonols	GO:0016491_oxidoreductase activity|GO:0046872_metal ion binding|GO:0055114_oxidation-reduction process	IPR005123||Oxoglu/Fe-dep_dioxygenase||||IPR026992||DIOX_N||||IPR027443||IPNS-like	PF03171|2OG-Fe(II) oxygenase superfamily||PF14226|non-haem dioxygenase in morphine synthesis N-terminal	PS51471|Fe(2+) 2-oxoglutarate dioxygenase domain profile.	-	-	2.60.120.330||G3DSA:2.60.120.330	PTHR10209||PTHR10209:SF268||PTHR10209:SF55	-	-	-	SSF51197	K4CYU3	0	0	-1.55	-3.39	16
Solyc06g008270.2	protein_coding	LRR receptor-like serine/threonine-protein kinase, RLP	-	30.2.11_signalling.receptor kinases.leucine rich repeat XI|20.1.2_stress.biotic.receptors|20.1.4_stress.biotic.kinases|30.2.12_signalling.receptor kinases.leucine rich repeat XII	GO:0016020_membrane|GO:0016021_integral component of membrane	IPR001611||Leu-rich_rpt||||IPR003591||Leu-rich_rpt_typical-subtyp||||IPR013210||LRR-contain_N2||||IPR025875||Leu-rich_rpt_4||||IPR032675||L_dom-like	PF00560|Leucine Rich Repeat||PF08263|Leucine rich repeat N-terminal domain||PF12799|Leucine Rich repeats (2 copies)||PF13855|Leucine rich repeat	PS51450|Leucine-rich repeat profile.	SM00365|Leucine-rich repeat, SDS22-like subfamily||SM00369|Leucine-rich repeats, typical (most populated) subfamily	-	3.80.10.10||G3DSA:3.80.10.10	PTHR24420||PTHR24420:SF445||PTHR27004||PTHR27004:SF62	-	-	-	SSF52058	K4C3K7	0	2.94	4.79	6.7	17
Solyc06g033920.1	protein_coding	LRR receptor-like serine/threonine-protein kinase, RLP	-	30.2.11_signalling.receptor kinases.leucine rich repeat XI|20.1.2_stress.biotic.receptors	GO:0016020_membrane|GO:0016021_integral component of membrane	IPR001611||Leu-rich_rpt||||IPR003591||Leu-rich_rpt_typical-subtyp||||IPR013210||LRR-contain_N2||||IPR032675||L_dom-like	PF00560|Leucine Rich Repeat||PF08263|Leucine rich repeat N-terminal domain||PF13504|Leucine rich repeat||PF13855|Leucine rich repeat	-	SM00369|Leucine-rich repeats, typical (most populated) subfamily	-	3.80.10.10||G3DSA:3.80.10.10	PTHR24420||PTHR27004||PTHR27004:SF47	-	-	-	SSF52058	K4C4L6	0	3.01	5.01	6.91	17
Solyc09g011500.2	protein_coding	Glutathione S-transferase-like protein	-	26.9_misc.glutathione S transferases|28.1_DNA.synthesis/chromatin structure|29.4.1.57_protein.postranslational modification.kinase.receptor like cytoplasmatic kinase VII|33.99_development.unspecified|34.13_transport.peptides and oligopeptides	-	IPR004045||Glutathione_S-Trfase_N||||IPR004046||GST_C||||IPR010987||Glutathione-S-Trfase_C-like||||IPR012336||Thioredoxin-like_fold	PF00043|Glutathione S-transferase, C-terminal domain||PF02798|Glutathione S-transferase, N-terminal domain||PF13417|Glutathione S-transferase, N-terminal domain	PS50404|Soluble glutathione S-transferase N-terminal domain profile.||PS50405|Soluble glutathione S-transferase C-terminal domain profile.	-	-	1.20.1050.10||3.40.30.10||G3DSA:1.20.1050.10||G3DSA:3.40.30.10	PTHR11260||PTHR11260:SF16||PTHR11260:SF392	-	-	-	SSF47616||SSF52833	K4CRH6	0	0	3.7	5.18	17
Solyc08g062490.2	protein_coding	WRKY transcription factor 16	-	26.8_misc.nitrilases, nitrile lyases, berberine bridge enzymes, reticuline oxidases, troponine reductases|27.3.32_RNA.regulation of transcription.WRKY domain transcription factor family|4.3.15_glycolysis.unclear/dually targeted.phospho-enol-pyruvate carboxylase (PEPC)	GO:0003700_transcription factor activity, sequence-specific DNA binding|GO:0006355_regulation of transcription, DNA-templated|GO:0009867_jasmonic acid mediated signaling pathway|GO:0043565_sequence-specific DNA binding	IPR003657||WRKY_DNA-bd	PF03106|WRKY DNA -binding domain	PS50811|WRKY domain profile.	SM00774|DNA binding domain	-	1wj2A00||G3DSA:2.20.25.80	PTHR31221||PTHR31221:SF75	-	-	-	50605	K4CL37	0	1.31	3.58	5.25	17
Solyc03g006210.1	protein_coding	Cathepsin B-like cysteine proteinase	-	29.5.3_protein.degradation.cysteine protease	GO:0004197_cysteine-type endopeptidase activity|GO:0005615_extracellular space|GO:0005764_lysosome|GO:0006508_proteolysis|GO:0008233_peptidase activity|GO:0008234_cysteine-type peptidase activity|GO:0016787_hydrolase activity|GO:0051603_proteolysis involved in cellular protein catabolic process	IPR000169||Pept_cys_AS||||IPR000668||Peptidase_C1A_C||||IPR013128||Peptidase_C1A||||IPR013201||Prot_inhib_I29||||IPR025660||Pept_his_AS||||IPR025661||Pept_asp_AS	PF00112|Papain family cysteine protease||PF08246|Cathepsin propeptide inhibitor domain (I29)	PS00139|Eukaryotic thiol (cysteine) proteases cysteine active site.||PS00639|Eukaryotic thiol (cysteine) proteases histidine active site.||PS00640|Eukaryotic thiol (cysteine) proteases asparagine active site.	SM00645|Papain family cysteine protease||SM00848|Cathepsin propeptide inhibitor domain (I29)	-	3.90.70.10||G3DSA:3.90.70.10	PTHR12411||PTHR12411:SF44||PTHR12411:SF444	-	PR00705	-	SSF54001	K4BE44	0	0	5.73	5.88	17
Solyc03g096190.1	protein_coding	Receptor like kinase, RLK	-	30.2.11_signalling.receptor kinases.leucine rich repeat XI|16.1.2_secondary metabolism.isoprenoids.mevalonate pathway|16.1.5_secondary metabolism.isoprenoids.terpenoids|30.2.12_signalling.receptor kinases.leucine rich repeat XII	GO:0000166_nucleotide binding|GO:0004672_protein kinase activity|GO:0004674_protein serine/threonine kinase activity|GO:0005524_ATP binding|GO:0006468_protein phosphorylation|GO:0016020_membrane|GO:0016021_integral component of membrane|GO:0016301_kinase activity|GO:0016310_phosphorylation|GO:0016740_transferase activity	IPR000719||Prot_kinase_dom||||IPR001611||Leu-rich_rpt||||IPR003591||Leu-rich_rpt_typical-subtyp||||IPR008271||Ser/Thr_kinase_AS||||IPR011009||Kinase-like_dom||||IPR013210||LRR-contain_N2||||IPR013320||ConA-like_dom||||IPR017441||Protein_kinase_ATP_BS||||IPR032675||L_dom-like	PF00069|Protein kinase domain||PF00560|Leucine Rich Repeat||PF08263|Leucine rich repeat N-terminal domain||PF13855|Leucine rich repeat	PS00107|Protein kinases ATP-binding region signature.||PS00108|Serine/Threonine protein kinases active-site signature.||PS50011|Protein kinase domain profile.	SM00220|Serine/Threonine protein kinases, catalytic domain||SM00369|Leucine-rich repeats, typical (most populated) subfamily	-	1.10.510.10||2.60.120.200||3.30.200.20||3.80.10.10||G3DSA:1.10.510.10||G3DSA:2.60.120.200||G3DSA:3.30.200.20||G3DSA:3.80.10.10	PTHR24420||PTHR24420:SF445||PTHR27000||PTHR27000:SF314	-	-	-	SSF52058||SSF56112	K4BJ41	0	0	5.12	4.6	17
Solyc06g006020.1	protein_coding	Receptor like kinase, RLK	-	30.2.11_signalling.receptor kinases.leucine rich repeat XI|26.22_misc.short chain dehydrogenase/reductase (SDR)|29.4.1.57_protein.postranslational modification.kinase.receptor like cytoplasmatic kinase VII|30.2.12_signalling.receptor kinases.leucine rich repeat XII|7.1.2_OPP.oxidative PP.6-phosphogluconolactonase	GO:0004672_protein kinase activity|GO:0005524_ATP binding|GO:0006468_protein phosphorylation	IPR000719||Prot_kinase_dom||||IPR001611||Leu-rich_rpt||||IPR008271||Ser/Thr_kinase_AS||||IPR011009||Kinase-like_dom||||IPR013320||ConA-like_dom||||IPR017441||Protein_kinase_ATP_BS||||IPR025875||Leu-rich_rpt_4||||IPR032675||L_dom-like	PF00069|Protein kinase domain||PF00560|Leucine Rich Repeat||PF12799|Leucine Rich repeats (2 copies)||PF13516|Leucine Rich repeat||PF13855|Leucine rich repeat	PS00107|Protein kinases ATP-binding region signature.||PS00108|Serine/Threonine protein kinases active-site signature.||PS50011|Protein kinase domain profile.	SM00220|Serine/Threonine protein kinases, catalytic domain	-	1.10.510.10||2.60.120.200||3.30.200.20||3.80.10.10||G3DSA:1.10.510.10||G3DSA:2.60.120.200||G3DSA:3.30.200.20||G3DSA:3.80.10.10	PTHR24420||PTHR24420:SF445||PTHR27000||PTHR27000:SF250	-	-	-	SSF52058||SSF56112	K4C384	0	0	5.94	6.18	17
Solyc08g067360.2	protein_coding	WRKY transcription factor 9	-	10.6.3_cell wall.degradation.pectate lyases and polygalacturonases|20.1.5_stress.biotic.regulation of transcription|27.3.32_RNA.regulation of transcription.WRKY domain transcription factor family	GO:0003700_transcription factor activity, sequence-specific DNA binding|GO:0006355_regulation of transcription, DNA-templated|GO:0043565_sequence-specific DNA binding	IPR003657||WRKY_DNA-bd	PF03106|WRKY DNA -binding domain	PS50811|WRKY domain profile.	SM00774|DNA binding domain	-	1wj2A00||G3DSA:2.20.25.80	PTHR31429||PTHR31429:SF0||PTHR31429:SF19	-	-	-	0050605||SSF118290	K4CLW2	0	0	4.85	7.52	17
Solyc10g055740.1	protein_coding	Lysine/histidine transporter	-	29.2.2_protein.synthesis.ribosome biogenesis|34.3_transport.amino acids	GO:0003333_amino acid transmembrane transport|GO:0015171_amino acid transmembrane transporter activity|GO:0016020_membrane|GO:0016021_integral component of membrane	IPR013057||AA_transpt_TM	PF01490|Transmembrane amino acid transporter protein	-	-	-	-	PTHR22950||PTHR22950:SF448||PTHR22950:SF9	-	-	-	-	K4D1G4	0	1.4	3.88	5.47	17
Solyc03g031870.1	protein_coding	Acyl-CoA synthetase/AMP-acid ligase	-	11.1.8_lipid metabolism.FA synthesis and FA elongation.acyl CoA ligase|16.5.1.1.1.12_secondary metabolism.sulfur-containing.glucosinolates.synthesis.aliphatic.benzoate-CoA ligase|26.9_misc.glutathione S transferases	GO:0003824_catalytic activity|GO:0008152_metabolic process	IPR000873||AMP-dep_Synth/Lig||||IPR020845||AMP-binding_CS||||IPR025110||AMP-bd_C	PF00501|AMP-binding enzyme||PF13193|AMP-binding enzyme C-terminal domain	PS00455|Putative AMP-binding domain signature.	-	-	2.30.38.10||3.30.300.30||3.40.50.980||G3DSA:2.30.38.10||G3DSA:3.30.300.30||G3DSA:3.40.50.980	PTHR24095||PTHR43859||PTHR43859:SF5	-	-	-	SSF56801	K4BFF8	0	1.44	4.94	5.98	17
Solyc03g115930.1	protein_coding	Calmodulin-like protein	-	28.2_DNA.repair|30.3_signalling.calcium	GO:0005509_calcium ion binding|GO:0005509_calcium ion binding	IPR002048||EF_hand_dom||||IPR011992||EF-hand-dom_pair||||IPR018247||EF_Hand_1_Ca_BS	PF13499|EF-hand domain pair	PS00018|EF-hand calcium-binding domain.||PS50222|EF-hand calcium-binding domain profile.	SM00054|EF-hand, calcium binding motif	-	1.10.238.10||G3DSA:1.10.238.10	PTHR10891||PTHR10891:SF137||PTHR10891:SF717	-	-	-	SSF47473	K4BL95	0	2	4.08	6.2	17
Solyc12g008900.1	protein_coding	Cytokinin oxidase/dehydrogenase 2	-	17.4.1_hormone metabolism.cytokinin.synthesis-degradation|27.3.6_RNA.regulation of transcription.basic helix-loop-helix family (bHLH)	GO:0003824_catalytic activity|GO:0009690_cytokinin metabolic process|GO:0016020_membrane|GO:0016021_integral component of membrane|GO:0016491_oxidoreductase activity|GO:0016614_oxidoreductase activity, acting on CH-OH group of donors|GO:0019139_cytokinin dehydrogenase activity|GO:0050660_flavin adenine dinucleotide binding|GO:0055114_oxidation-reduction process	IPR006093||Oxy_OxRdtase_FAD_BS||||IPR006094||Oxid_FAD_bind_N||||IPR015345||Cytokinin_DH_FAD/cytokin-bd||||IPR016164||FAD-linked_Oxase-like_C||||IPR016166||FAD-bd_2||||IPR016167||FAD-bd_2_sub1||||IPR016169||CO_DH_flavot_FAD-bd_sub2||||IPR016170||V_Alc_oxidase/Cytok_DH_C_dom	PF01565|FAD binding domain||PF09265|Cytokinin dehydrogenase 1, FAD and cytokinin binding	PS00862|Oxygen oxidoreductases covalent FAD-binding site.||PS51387|PCMH-type FAD-binding domain profile.	-	-	3.30.43.10||3.30.465.10||3.40.462.10||G3DSA:3.30.43.10||G3DSA:3.30.465.10||G3DSA:3.40.462.10	PTHR13878||PTHR13878:SF14||PTHR13878:SF75	-	-	-	SSF55103||SSF56176	K4DBX8	0	1.92	4.65	6.79	17
Solyc01g086670.2	protein_coding	Unknown Protein	-	35.2_not assigned.unknown	-	-	-	-	-	-	-	PTHR37748||PTHR37748:SF2	-	-	-	-	K4AY60	0	2.41	2.82	3.78	18
Solyc08g068610.2	protein_coding	Decarboxylase family protein	-	13.2.7_amino acid metabolism.degradation.histidine|20.1.99_stress.biotic.misc	GO:0003824_catalytic activity|GO:0016829_lyase activity|GO:0016831_carboxy-lyase activity|GO:0019752_carboxylic acid metabolic process|GO:0030170_pyridoxal phosphate binding	IPR002129||PyrdxlP-dep_de-COase||||IPR015421||PyrdxlP-dep_Trfase_major_sub1||||IPR015424||PyrdxlP-dep_Trfase||||IPR021115||Pyridoxal-P_BS	PF00282|Pyridoxal-dependent decarboxylase conserved domain	PS00392|DDC / GAD / HDC / TyrDC pyridoxal-phosphate attachment site.	-	-	3.40.640.10||G3DSA:3.40.640.10	PTHR11999||PTHR11999:SF126||PTHR11999:SF4	-	-	-	SSF53383	K4CM84	0	3.39	2.42	3.86	18
Solyc09g073040.2	protein_coding	Unknown Protein	-	35.2_not assigned.unknown	-	-	-	-	-	-	-	-	-	-	-	-	K4CUY0	0	2.43	3.66	2.91	18
Solyc12g096960.1	protein_coding	Major allergen Mal d 1.0502	-	27.1.19_RNA.processing.ribonucleases|20.1.7_stress.biotic.PR-proteins|34.16_transport.ABC transporters and multidrug resistance systems	GO:0006952_defense response|GO:0009607_response to biotic stimulus	IPR000916||Bet_v_I_dom||||IPR023393||START-like_dom||||IPR024949||Bet_v_I_allergen	PF00407|Pathogenesis-related protein Bet v I family	PS00451|Pathogenesis-related proteins Bet v I family signature.	SM01037|Pathogenesis-related protein Bet v I family	-	3.30.530.20||G3DSA:3.30.530.20	PTHR31213||PTHR31213:SF33	-	PR00634	-	SSF55961	K4DHG9	0	3.02	3.23	4.78	18
Solyc09g005570.2	protein_coding	Unknown Protein	-	35.2_not assigned.unknown	GO:0010047_fruit dehiscence	IPR032795||DUF3741-assoc	PF14383|DUF761-associated sequence motif	-	-	-	-	PTHR35499||PTHR35499:SF3	-	-	-	-	K4CQ47	0	1.83	2.92	3.88	18
Solyc07g008600.1	protein_coding	LRR receptor-like serine/threonine-protein kinase, RLP	-	30.2.11_signalling.receptor kinases.leucine rich repeat XI|30.2.12_signalling.receptor kinases.leucine rich repeat XII|20.1.2_stress.biotic.receptors	GO:0016020_membrane|GO:0016021_integral component of membrane	IPR001611||Leu-rich_rpt||||IPR003591||Leu-rich_rpt_typical-subtyp||||IPR013210||LRR-contain_N2||||IPR032675||L_dom-like	PF00560|Leucine Rich Repeat||PF08263|Leucine rich repeat N-terminal domain||PF13516|Leucine Rich repeat||PF13855|Leucine rich repeat	PS51450|Leucine-rich repeat profile.	SM00364|Leucine-rich repeats, bacterial type||SM00365|Leucine-rich repeat, SDS22-like subfamily||SM00369|Leucine-rich repeats, typical (most populated) subfamily	-	3.80.10.10||G3DSA:3.80.10.10	PTHR24420||PTHR27004||PTHR27004:SF55	-	PR00019	-	SSF52047||SSF52058	K4CBX9	0	1.49	2.64	3.56	18
Solyc07g055710.2	protein_coding	Heat stress transcription factor A3	-	20.2.1_stress.abiotic.heat|27.3.23_RNA.regulation of transcription.heat-shock transcription factor family (HSF)	GO:0003700_transcription factor activity, sequence-specific DNA binding|GO:0005634_nucleus|GO:0006355_regulation of transcription, DNA-templated|GO:0043565_sequence-specific DNA binding	IPR000232||HSF_DNA-bd||||IPR011991||WHTH_DNA-bd_dom||||IPR027725||HSF_fam	PF00447|HSF-type DNA-binding	PS00434|HSF-type DNA-binding domain signature.	SM00415|heat shock factor	-	1.10.10.10||G3DSA:1.10.10.10	PTHR10015||PTHR10015:SF225||PTHR10015:SF7	-	PR00056	-	SSF46785	K4CGA4	0	1.76	2.45	4.04	18
Solyc08g063130.2	protein_coding	Monooxygenase FAD-binding protein	-	26.7_misc.oxidases - copper, flavone etc|20.1.2_stress.biotic.receptors|20.1.7_stress.biotic.PR-proteins|30.2.11_signalling.receptor kinases.leucine rich repeat XI	GO:0004497_monooxygenase activity|GO:0016491_oxidoreductase activity|GO:0044550_secondary metabolite biosynthetic process|GO:0055114_oxidation-reduction process|GO:0071949_FAD binding	IPR002938||mOase_FAD-bd||||IPR003042||||IPR023753||Pyr_nucl-diS_OxRdtase_FAD/NAD	PF01494|FAD binding domain	-	-	-	3.50.50.60||G3DSA:3.50.50.60	PTHR13789||PTHR13789:SF288||PTHR13789:SF6	-	PR00420	-	SSF51905	K4CL94	0	1.49	2.45	3.82	18
Solyc08g068680.2	protein_coding	Decarboxylase family protein	-	13.2.7_amino acid metabolism.degradation.histidine|20.1.99_stress.biotic.misc	GO:0003824_catalytic activity|GO:0016829_lyase activity|GO:0016831_carboxy-lyase activity|GO:0019752_carboxylic acid metabolic process|GO:0030170_pyridoxal phosphate binding	IPR002129||PyrdxlP-dep_de-COase||||IPR015421||PyrdxlP-dep_Trfase_major_sub1||||IPR015424||PyrdxlP-dep_Trfase||||IPR021115||Pyridoxal-P_BS	PF00282|Pyridoxal-dependent decarboxylase conserved domain	PS00392|DDC / GAD / HDC / TyrDC pyridoxal-phosphate attachment site.	-	-	3.40.640.10||G3DSA:3.40.640.10	PTHR11999||PTHR11999:SF126||PTHR11999:SF4	-	-	-	SSF53383	Q1KSC6	0	1.46	2.75	3.56	18
Solyc04g009860.2	protein_coding	1-aminocyclopropane-1-carboxylate oxidase-like protein	-	17.5.1_hormone metabolism.ethylene.synthesis-degradation	GO:0016491_oxidoreductase activity|GO:0046872_metal ion binding|GO:0055114_oxidation-reduction process	IPR005123||Oxoglu/Fe-dep_dioxygenase||||IPR026992||DIOX_N||||IPR027443||IPNS-like	PF03171|2OG-Fe(II) oxygenase superfamily||PF14226|non-haem dioxygenase in morphine synthesis N-terminal	PS51471|Fe(2+) 2-oxoglutarate dioxygenase domain profile.	-	-	2.60.120.330||G3DSA:2.60.120.330	PTHR10209||PTHR10209:SF322||PTHR10209:SF55	-	-	-	SSF51197	K4BPE1	0	1.78	2.76	4.37	18
Solyc04g078800.2	protein_coding	Lipase class 3-like	-	11.9.2.1_lipid metabolism.lipid degradation.lipases.triacylglycerol lipase|16.2.1.4_secondary metabolism.phenylpropanoids.lignin biosynthesis.HCT|30.11_signalling.light	GO:0006629_lipid metabolic process|GO:0016020_membrane|GO:0016021_integral component of membrane|GO:0016787_hydrolase activity	IPR002921||Fungal_lipase-like||||IPR029058||AB_hydrolase	PF01764|Lipase (class 3)	-	-	-	3.40.50.1820||G3DSA:3.40.50.1820	PTHR21493||PTHR21493:SF168||PTHR31505||PTHR31505:SF0	-	-	-	SSF53474	K4BUW5	0	1.71	2.6	4.5	18
Solyc05g008960.2	protein_coding	Receptor-like protein kinase	-	29.4.1.57_protein.postranslational modification.kinase.receptor like cytoplasmatic kinase VII|30.2.17_signalling.receptor kinases.DUF 26|30.2.20_signalling.receptor kinases.wheat LRK10 like	GO:0004672_protein kinase activity|GO:0004674_protein serine/threonine kinase activity|GO:0005524_ATP binding|GO:0005886_plasma membrane|GO:0006468_protein phosphorylation|GO:0007166_cell surface receptor signaling pathway|GO:0016020_membrane|GO:0016021_integral component of membrane	IPR000719||Prot_kinase_dom||||IPR008271||Ser/Thr_kinase_AS||||IPR011009||Kinase-like_dom||||IPR013320||ConA-like_dom||||IPR017441||Protein_kinase_ATP_BS	PF00069|Protein kinase domain	PS00107|Protein kinases ATP-binding region signature.||PS00108|Serine/Threonine protein kinases active-site signature.||PS50011|Protein kinase domain profile.	SM00220|Serine/Threonine protein kinases, catalytic domain	-	1.10.510.10||2.60.120.200||3.30.200.20||G3DSA:1.10.510.10||G3DSA:2.60.120.200||G3DSA:3.30.200.20	PTHR24420||PTHR24420:SF150||PTHR27005||PTHR27005:SF114	-	-	-	SSF56112	K4BX70	0	1.66	3.29	4.76	18
Solyc06g063210.2	protein_coding	Glutamate-gated kainate-type ion channel receptor subunit GluR5	-	30.1.1_signalling.in sugar and nutrient physiology.misc	GO:0004970_ionotropic glutamate receptor activity|GO:0006810_transport|GO:0006811_ion transport|GO:0016020_membrane|GO:0016021_integral component of membrane|GO:0035235_ionotropic glutamate receptor signaling pathway	IPR001320||Iontro_rcpt||||IPR001638||Solute-binding_3/MltF_N||||IPR001828||ANF_lig-bd_rcpt||||IPR017103||Iontropic_Glu_rcpt_pln||||IPR028082||Peripla_BP_I	PF00060|Ligand-gated ion channel||PF00497|Bacterial extracellular solute-binding proteins, family 3||PF01094|Receptor family ligand binding region	-	SM00079|Eukaryotic homologues of bacterial periplasmic substrate binding proteins.	-	1.10.287.70||3.40.190.10||3.40.50.2300||G3DSA:1.10.287.70||G3DSA:3.40.190.10||G3DSA:3.40.50.2300	PTHR18966||PTHR18966:SF317||PTHR18966:SF6	PIRSF037090	-	-	SSF53822||SSF53850	K4C752	0	2.02	3.15	4.7	18
Solyc07g008620.1	protein_coding	LRR receptor-like serine/threonine-protein kinase, RLP	-	30.2.11_signalling.receptor kinases.leucine rich repeat XI|30.2.12_signalling.receptor kinases.leucine rich repeat XII|20.1.2_stress.biotic.receptors	GO:0016020_membrane|GO:0016021_integral component of membrane	IPR001611||Leu-rich_rpt||||IPR003591||Leu-rich_rpt_typical-subtyp||||IPR013210||LRR-contain_N2||||IPR025875||Leu-rich_rpt_4||||IPR032675||L_dom-like	PF00560|Leucine Rich Repeat||PF08263|Leucine rich repeat N-terminal domain||PF12799|Leucine Rich repeats (2 copies)||PF13504|Leucine rich repeat||PF13855|Leucine rich repeat	PS51450|Leucine-rich repeat profile.	SM00364|Leucine-rich repeats, bacterial type||SM00365|Leucine-rich repeat, SDS22-like subfamily||SM00369|Leucine-rich repeats, typical (most populated) subfamily	-	3.80.10.10||G3DSA:3.80.10.10	PTHR24420||PTHR24420:SF445||PTHR27004||PTHR27004:SF55	-	PR00019	-	SSF52047||SSF52058	K4CBY1	0	1.99	3.12	4.99	18
Solyc02g086700.2	protein_coding	Beta-1 3-glucanase	-	26.4.1_misc.beta 1,3 glucan hydrolases.glucan endo-1,3-beta-glucosidase	GO:0004553_hydrolase activity, hydrolyzing O-glycosyl compounds|GO:0004553_hydrolase activity, hydrolyzing O-glycosyl compounds|GO:0005975_carbohydrate metabolic process|GO:0008152_metabolic process|GO:0016787_hydrolase activity|GO:0016798_hydrolase activity, acting on glycosyl bonds|GO:0030247_polysaccharide binding|GO:0046658_anchored component of plasma membrane	IPR000490||Glyco_hydro_17||||IPR013781||Glyco_hydro_catalytic_dom||||IPR017853||Glycoside_hydrolase_SF	PF00332|Glycosyl hydrolases family 17	PS00587|Glycosyl hydrolases family 17 signature.	-	-	3.20.20.80||G3DSA:3.20.20.80	PTHR32227||PTHR32227:SF176||PTHR32227:SF33	-	-	-	SSF51445	K4BBH7	0	1.58	3.29	5.07	18
Solyc04g048900.2	protein_coding	Calreticulin 2 calcium-binding protein	-	30.3_signalling.calcium|34.3_transport.amino acids	GO:0005509_calcium ion binding|GO:0005783_endoplasmic reticulum|GO:0006457_protein folding|GO:0051082_unfolded protein binding	IPR001580||Calret/calnex||||IPR009033||Calreticulin/calnexin_P_dom||||IPR009169||Calreticulin||||IPR013320||ConA-like_dom||||IPR018124||Calret/calnex_CS	PF00262|Calreticulin family	PS00803|Calreticulin family signature 1.	-	-	2.10.250.10||2.60.120.200||G3DSA:2.60.120.200	PTHR11073||PTHR11073:SF27	PIRSF002356	PR00626	-	SSF49899||SSF63887	K4BRL8	0	1.67	3.07	4.07	18
Solyc05g050130.2	protein_coding	Acidic chitinase	-	20.1.7.3_stress.biotic.PR-proteins.PR3/4/8/11 (chitinases and chitin binding proteins)	GO:0004553_hydrolase activity, hydrolyzing O-glycosyl compounds|GO:0005975_carbohydrate metabolic process|GO:0008152_metabolic process|GO:0010228_vegetative to reproductive phase transition of meristem|GO:0016787_hydrolase activity|GO:0016798_hydrolase activity, acting on glycosyl bonds|GO:0016926_protein desumoylation|GO:0050665_hydrogen peroxide biosynthetic process	IPR001223||Glyco_hydro18cat||||IPR001579||Glyco_hydro_18_chit_AS||||IPR013781||Glyco_hydro_catalytic_dom||||IPR017853||Glycoside_hydrolase_SF	PF00704|Glycosyl hydrolases family 18	PS01095|Chitinases family 18 active site.	-	-	3.20.20.80||G3DSA:3.20.20.80	PTHR11177||PTHR11177:SF256||PTHR31939||PTHR31939:SF0	-	-	-	SSF51445	K4C145	0	1.27	3.19	4.07	18
Solyc06g034370.1	protein_coding	Pectinesterase	-	16.2.1.8_secondary metabolism.phenylpropanoids.lignin biosynthesis.F5H|26.18_misc.invertase/pectin methylesterase inhibitor family protein|27.3.44_RNA.regulation of transcription.chromatin remodeling factors|29.5.15_protein.degradation.inhibitors	GO:0004857_enzyme inhibitor activity|GO:0004857_enzyme inhibitor activity|GO:0043086_negative regulation of catalytic activity	IPR006501||Pectinesterase_inhib_dom	PF04043|Plant invertase/pectin methylesterase inhibitor	-	SM00856|Plant invertase/pectin methylesterase inhibitor	TIGR01614|pectinesterase inhibitor domain	1.20.140.40||G3DSA:1.20.140.40	PTHR31080||PTHR31080:SF52	-	-	-	SSF101148	K4C4Q8	0	1.26	3.59	3.79	18
Solyc08g077110.2	protein_coding	NAC domain protein IPR003441	-	33.99_development.unspecified|17.7.1_hormone metabolism.jasmonate.synthesis-degradation|27.3.27_RNA.regulation of transcription.NAC domain transcription factor family	GO:0003677_DNA binding|GO:0005634_nucleus|GO:0006351_transcription, DNA-templated|GO:0006355_regulation of transcription, DNA-templated	IPR003441||NAC-dom	PF02365|No apical meristem (NAM) protein	PS51005|NAC domain profile.	-	-	-	PTHR31989||PTHR31989:SF0||PTHR31989:SF81	-	-	-	0044514||SSF101941	K4CN71	0	1.2	3.61	4.06	18
Solyc09g005090.1	protein_coding	LRR receptor-like serine/threonine-protein kinase, RLP	-	30.2.11_signalling.receptor kinases.leucine rich repeat XI|20.1.2_stress.biotic.receptors|34.5_transport.ammonium	GO:0016020_membrane|GO:0016021_integral component of membrane	IPR001611||Leu-rich_rpt||||IPR003591||Leu-rich_rpt_typical-subtyp||||IPR013210||LRR-contain_N2||||IPR032675||L_dom-like	PF08263|Leucine rich repeat N-terminal domain||PF13516|Leucine Rich repeat||PF13855|Leucine rich repeat	-	SM00369|Leucine-rich repeats, typical (most populated) subfamily	-	3.80.10.10||G3DSA:3.80.10.10	PTHR24420||PTHR24420:SF445||PTHR27004||PTHR27004:SF72	-	PR00019	-	SSF52047||SSF52058	C4NAS0	0	1.47	3.77	4.21	18
Solyc05g007640.2	protein_coding	Cc-nbs-lrr, resistance protein with an R1 specific domain	-	20.1.2_stress.biotic.receptors	GO:0006952_defense response|GO:0043531_ADP binding	IPR002182||NB-ARC||||IPR021929||Late_blight_resistance_R1||||IPR027417||P-loop_NTPase||||IPR032675||L_dom-like	PF00931|NB-ARC domain||PF12061|Protein of unknown function (DUF3542)	-	-	-	3.40.50.300||3.80.10.10||G3DSA:3.40.50.300||G3DSA:3.80.10.10	PTHR23155||PTHR23155:SF152||PTHR23155:SF795	-	PR00364	-	SSF52058||SSF52540	K4BWT9	0	1.46	2.26	3.89	18
Solyc01g014840.2	protein_coding	Tir-nbs-lrr, resistance protein	-	20.1.2_stress.biotic.receptors	GO:0006952_defense response|GO:0007165_signal transduction|GO:0043531_ADP binding	IPR000157||TIR_dom||||IPR001611||Leu-rich_rpt||||IPR002182||NB-ARC||||IPR027417||P-loop_NTPase||||IPR032675||L_dom-like	PF00560|Leucine Rich Repeat||PF00931|NB-ARC domain||PF01582|TIR domain	PS50104|TIR domain profile.	SM00255|Toll - interleukin 1 - resistance	-	3.40.50.10140||3.40.50.300||3.80.10.10||G3DSA:3.40.50.10140||G3DSA:3.40.50.300||G3DSA:3.80.10.10	PTHR11017||PTHR11017:SF130||PTHR11017:SF185	-	PR00364	-	SSF52058||SSF52200||SSF52540	K4AUB8	0	0.93	2.64	3.81	18
Solyc03g119250.2	protein_coding	Calmodulin-binding protein	-	30.3_signalling.calcium	GO:0005516_calmodulin binding|GO:0006950_response to stress	IPR012416||CaM-bd-like	PF07887|Calmodulin binding protein-like	-	-	-	-	PTHR31713||PTHR31713:SF1||PTHR31713:SF30	-	-	-	-	K4BM74	0	1.16	2.43	3.58	18
Solyc04g009640.2	protein_coding	Receptor like kinase, RLK	-	30.2.11_signalling.receptor kinases.leucine rich repeat XI|7.1.2_OPP.oxidative PP.6-phosphogluconolactonase|26.22_misc.short chain dehydrogenase/reductase (SDR)|29.4.1.57_protein.postranslational modification.kinase.receptor like cytoplasmatic kinase VII|30.2.12_signalling.receptor kinases.leucine rich repeat XII	GO:0000166_nucleotide binding|GO:0004672_protein kinase activity|GO:0004674_protein serine/threonine kinase activity|GO:0005524_ATP binding|GO:0006468_protein phosphorylation|GO:0016020_membrane|GO:0016021_integral component of membrane|GO:0016301_kinase activity|GO:0016310_phosphorylation|GO:0016740_transferase activity	IPR000719||Prot_kinase_dom||||IPR001611||Leu-rich_rpt||||IPR003591||Leu-rich_rpt_typical-subtyp||||IPR008271||Ser/Thr_kinase_AS||||IPR011009||Kinase-like_dom||||IPR013210||LRR-contain_N2||||IPR013320||ConA-like_dom||||IPR017441||Protein_kinase_ATP_BS||||IPR032675||L_dom-like	PF00069|Protein kinase domain||PF00560|Leucine Rich Repeat||PF08263|Leucine rich repeat N-terminal domain||PF13504|Leucine rich repeat||PF13516|Leucine Rich repeat||PF13855|Leucine rich repeat	PS00107|Protein kinases ATP-binding region signature.||PS00108|Serine/Threonine protein kinases active-site signature.||PS50011|Protein kinase domain profile.||PS51450|Leucine-rich repeat profile.	SM00220|Serine/Threonine protein kinases, catalytic domain||SM00365|Leucine-rich repeat, SDS22-like subfamily||SM00369|Leucine-rich repeats, typical (most populated) subfamily	-	1.10.510.10||2.60.120.200||3.30.200.20||3.80.10.10||G3DSA:1.10.510.10||G3DSA:2.60.120.200||G3DSA:3.30.200.20||G3DSA:3.80.10.10	PTHR24420||PTHR24420:SF445||PTHR27000||PTHR27000:SF366	-	-	-	SSF52047||SSF52058||SSF56112	K4BPB9	0	0.95	2.77	3.51	18
Solyc04g014900.2	protein_coding	Receptor like kinase, RLK	-	30.2.11_signalling.receptor kinases.leucine rich repeat XI|7.1.2_OPP.oxidative PP.6-phosphogluconolactonase	GO:0000166_nucleotide binding|GO:0004672_protein kinase activity|GO:0004674_protein serine/threonine kinase activity|GO:0005524_ATP binding|GO:0006468_protein phosphorylation|GO:0016020_membrane|GO:0016021_integral component of membrane|GO:0016301_kinase activity|GO:0016310_phosphorylation|GO:0016740_transferase activity	IPR000719||Prot_kinase_dom||||IPR001611||Leu-rich_rpt||||IPR003591||Leu-rich_rpt_typical-subtyp||||IPR008271||Ser/Thr_kinase_AS||||IPR011009||Kinase-like_dom||||IPR013210||LRR-contain_N2||||IPR017441||Protein_kinase_ATP_BS||||IPR032675||L_dom-like	PF00069|Protein kinase domain||PF00560|Leucine Rich Repeat||PF08263|Leucine rich repeat N-terminal domain	PS00107|Protein kinases ATP-binding region signature.||PS00108|Serine/Threonine protein kinases active-site signature.||PS50011|Protein kinase domain profile.	SM00220|Serine/Threonine protein kinases, catalytic domain||SM00369|Leucine-rich repeats, typical (most populated) subfamily	-	1.10.510.10||3.30.200.20||3.80.10.10||G3DSA:1.10.510.10||G3DSA:3.30.200.20||G3DSA:3.80.10.10	PTHR24420||PTHR24420:SF445||PTHR27000||PTHR27000:SF258	-	-	-	SSF52058||SSF56112	K4BPZ3	0	1.2	2.87	3.8	18
Solyc08g016210.2	protein_coding	LRR receptor-like serine/threonine-protein kinase, RLP	-	20.1.2_stress.biotic.receptors	GO:0016020_membrane|GO:0016021_integral component of membrane	IPR001611||Leu-rich_rpt||||IPR003591||Leu-rich_rpt_typical-subtyp||||IPR032675||L_dom-like	PF00560|Leucine Rich Repeat||PF13516|Leucine Rich repeat||PF13855|Leucine rich repeat	-	SM00369|Leucine-rich repeats, typical (most populated) subfamily	-	3.80.10.10||G3DSA:3.80.10.10	PTHR24420||PTHR24420:SF445||PTHR27004||PTHR27004:SF58	-	PR00019	-	SSF52058	K4CJE5	0	1.03	2.85	3.34	18
Solyc11g011180.1	protein_coding	LRR receptor-like serine/threonine-protein kinase, RLP	-	20.1.2_stress.biotic.receptors	GO:0016020_membrane|GO:0016021_integral component of membrane	IPR001611||Leu-rich_rpt||||IPR003591||Leu-rich_rpt_typical-subtyp||||IPR013210||LRR-contain_N2||||IPR032675||L_dom-like	PF00560|Leucine Rich Repeat||PF08263|Leucine rich repeat N-terminal domain||PF13516|Leucine Rich repeat||PF13855|Leucine rich repeat	PS51450|Leucine-rich repeat profile.	SM00369|Leucine-rich repeats, typical (most populated) subfamily	-	3.80.10.10||G3DSA:3.80.10.10	PTHR24420||PTHR24420:SF445||PTHR27004||PTHR27004:SF58	-	PR00019	-	SSF52047||SSF52058	K4D5S5	0	1.19	2.3	3.71	18
Solyc01g010060.2	protein_coding	Unknown Protein	-	35.2_not assigned.unknown	GO:0016020_membrane|GO:0016021_integral component of membrane	-	-	-	-	-	-	-	-	-	-	-	K4ATK1	0	0	2.35	3.7	19
Solyc01g079140.2	protein_coding	Unknown Protein	-	35.2_not assigned.unknown	-	-	-	-	-	-	-	-	-	-	-	-	K4AXG0	0	0	2.78	3.95	19
Solyc02g082960.2	protein_coding	Endochitinase (Chitinase)	-	20.1.7.3_stress.biotic.PR-proteins.PR3/4/8/11 (chitinases and chitin binding proteins)	GO:0004568_chitinase activity|GO:0005975_carbohydrate metabolic process|GO:0006032_chitin catabolic process|GO:0016998_cell wall macromolecule catabolic process	IPR000726||Glyco_hydro_19_cat||||IPR016283||Glyco_hydro_19||||IPR023346||Lysozyme-like_dom	PF00182|Chitinase class I	PS00773|Chitinases family 19 signature 1.||PS00774|Chitinases family 19 signature 2.	-	-	1.10.530.10||2z37A02||G3DSA:1.10.530.10||G3DSA:3.30.20.10	PTHR22595||PTHR22595:SF11||PTHR22595:SF80	PIRSF001060	-	-	SSF53955	K4BAG4	0	0	2.59	4	19
Solyc03g115920.2	protein_coding	Zinc finger protein-like protein	-	29.5.11.4.2_protein.degradation.ubiquitin.E3.RING	GO:0004842_ubiquitin-protein transferase activity|GO:0008270_zinc ion binding|GO:0016567_protein ubiquitination|GO:0016740_transferase activity|GO:0046872_metal ion binding	IPR001841||Znf_RING||||IPR002867||Znf_C6HC||||IPR031127||E3_UB_ligase_RBR	PF01485|IBR domain	PS50089|Zinc finger RING-type profile.	SM00184|Ring finger||SM00647|In Between Ring fingers	-	-	PTHR11685||PTHR11685:SF197	-	-	-	SSF57850	K4BL94	0	0	2.51	4.14	19
Solyc05g051530.2	protein_coding	ABC transporter G family member 11	-	34.16_transport.ABC transporters and multidrug resistance systems|13.1.6.1.1_amino acid metabolism.synthesis.aromatic aa.chorismate.3-deoxy-D-arabino-heptulosonate 7-phosphate synthase	GO:0005524_ATP binding|GO:0005886_plasma membrane|GO:0016020_membrane|GO:0016021_integral component of membrane|GO:0016021_integral component of membrane|GO:0016887_ATPase activity|GO:0042626_ATPase activity, coupled to transmembrane movement of substances|GO:0055085_transmembrane transport	IPR003439||ABC_transporter-like||||IPR013525||ABC_2_trans||||IPR027417||P-loop_NTPase	PF00005|ABC transporter||PF01061|ABC-2 type transporter	-	-	-	3.40.50.300||G3DSA:3.40.50.300	PTHR19241||PTHR19241:SF20||PTHR19241:SF394	-	-	-	SSF52540	K4C1I4	0	0	2.98	3.93	19
Solyc11g011330.1	protein_coding	Cinnamyl alcohol dehydrogenase	-	16.2.1.10_secondary metabolism.phenylpropanoids.lignin biosynthesis.CAD|34.13_transport.peptides and oligopeptides	GO:0008270_zinc ion binding|GO:0016491_oxidoreductase activity|GO:0046872_metal ion binding|GO:0055114_oxidation-reduction process	IPR002085||||IPR002328||ADH_Zn_CS||||IPR011032||GroES-like||||IPR013149||ADH_C||||IPR013154||ADH_GroES-like||||IPR016040||NAD(P)-bd_dom||||IPR020843||PKS_ER	PF00107|Zinc-binding dehydrogenase||PF08240|Alcohol dehydrogenase GroES-like domain	PS00059|Zinc-containing alcohol dehydrogenases signature.	SM00829|Enoylreductase	-	3.40.50.720||3.90.180.10||G3DSA:3.40.50.720||G3DSA:3.90.180.10	PTHR11695||PTHR11695:SF261||PTHR42683||PTHR42683:SF9	-	-	-	SSF50129||SSF51735	K4D5T8	0	0	3.25	4.1	19
Solyc01g104780.2	protein_coding	Nodulin-related integral membrane protein DUF125	-	27.3.22_RNA.regulation of transcription.homeobox transcription factor family (HB)|29.5.11.5_protein.degradation.ubiquitin.ubiquitin protease|33.99_development.unspecified	GO:0005381_iron ion transmembrane transporter activity|GO:0005384_manganese ion transmembrane transporter activity|GO:0005623_cell|GO:0006880_intracellular sequestering of iron ion|GO:0016020_membrane|GO:0016020_membrane|GO:0016021_integral component of membrane|GO:0030026_cellular manganese ion homeostasis|GO:0034755_iron ion transmembrane transport|GO:0071281_cellular response to iron ion|GO:00…	IPR008217||Ccc1_fam	PF01988|VIT family	-	-	-	-	PTHR31812||PTHR31812:SF0||PTHR31851||PTHR31851:SF28	-	-	-	-	K4B250	0	0	3.43	2.99	19
Solyc02g078150.2	protein_coding	Plant-specific domain TIGR01615 family protein	-	17.5.2_hormone metabolism.ethylene.signal transduction	-	IPR006502||DUF506_pln	PF04720|Protein of unknown function (DUF506)	-	-	TIGR01615|uncharacterized plant-specific domain TIGR01615	-	PTHR31579||PTHR31579:SF0||PTHR31579:SF20	-	-	-	-	K4B940	0	0	2.99	3.28	19
Solyc05g009430.2	protein_coding	Endonuclease	-	28.1_DNA.synthesis/chromatin structure|29.4_protein.postranslational modification|34.3_transport.amino acids	GO:0003676_nucleic acid binding|GO:0004519_endonuclease activity|GO:0006308_DNA catabolic process|GO:0016788_hydrolase activity, acting on ester bonds|GO:0090305_nucleic acid phosphodiester bond hydrolysis	IPR003154||S1/P1nuclease||||IPR008947||PLipase_C/P1_nuclease	PF02265|S1/P1 Nuclease	-	-	-	1.10.575.10||G3DSA:1.10.575.10	PTHR32188||PTHR32188:SF2||PTHR33146||PTHR33146:SF11	-	-	-	SSF48537	K4BXB7	0	0	2.72	3.21	19
Solyc07g053230.2	protein_coding	Myb-related transcription factor	-	27.3.25_RNA.regulation of transcription.MYB domain transcription factor family	GO:0000981_RNA polymerase II transcription factor activity, sequence-specific DNA binding|GO:0001135_transcription factor activity, RNA polymerase II transcription factor recruiting|GO:0003677_DNA binding|GO:0005634_nucleus|GO:0006357_regulation of transcription from RNA polymerase II promoter|GO:0030154_cell differentiation|GO:0043565_sequence-specific DNA binding|GO:0044212_transcription regula…	IPR001005||SANT/Myb||||IPR009057||Homeodomain-like||||IPR017930||Myb_dom	PF00249|Myb-like DNA-binding domain	PS51294|Myb-type HTH DNA-binding domain profile.	SM00717|SANT SWI3, ADA2, N-CoR and TFIIIB'' DNA-binding domains	-	1.10.10.60||G3DSA:1.10.10.60	PTHR10641||PTHR10641:SF203||PTHR10641:SF735	-	-	-	SSF46689	K4CFM1	0	0	3.26	3.22	19
Solyc07g055670.1	protein_coding	Receptor-like kinase	-	30.2.17_signalling.receptor kinases.DUF 26|26.16_misc.myrosinases-lectin-jacalin|29.4.1.57_protein.postranslational modification.kinase.receptor like cytoplasmatic kinase VII	GO:0004672_protein kinase activity|GO:0004674_protein serine/threonine kinase activity|GO:0005524_ATP binding|GO:0005886_plasma membrane|GO:0006468_protein phosphorylation|GO:0006468_protein phosphorylation	IPR000719||Prot_kinase_dom||||IPR008271||Ser/Thr_kinase_AS||||IPR011009||Kinase-like_dom	PF00069|Protein kinase domain	PS00108|Serine/Threonine protein kinases active-site signature.||PS50011|Protein kinase domain profile.	SM00220|Serine/Threonine protein kinases, catalytic domain	-	1.10.510.10||G3DSA:1.10.510.10	PTHR24420||PTHR24420:SF398||PTHR27002||PTHR27002:SF279	-	-	-	SSF56112	K4CGA1	0	0	2.71	3.42	19
Solyc09g089580.2	protein_coding	1-aminocyclopropane-1-carboxylate oxidase-like protein	-	12.2.99_N-metabolism.ammonia metabolism.unspecified|16.5.1.1.1.13_secondary metabolism.sulfur-containing.glucosinolates.synthesis.aliphatic.2-oxoglutarate-dependent dioxygenase|17.5.1.2_hormone metabolism.ethylene.synthesis-degradation.1-aminocyclopropane-1-carboxylate oxidase|21.2_redox.ascorbate and glutathione|23.2_nucleotide metabolism.degradation|26.14_misc.oxygenases|27.2_RNA.transcription|…	GO:0009693_ethylene biosynthetic process|GO:0009835_fruit ripening|GO:0016491_oxidoreductase activity|GO:0031418_L-ascorbic acid binding|GO:0046872_metal ion binding|GO:0055114_oxidation-reduction process	IPR005123||Oxoglu/Fe-dep_dioxygenase||||IPR026992||DIOX_N||||IPR027443||IPNS-like	PF03171|2OG-Fe(II) oxygenase superfamily||PF14226|non-haem dioxygenase in morphine synthesis N-terminal	PS51471|Fe(2+) 2-oxoglutarate dioxygenase domain profile.	-	-	2.60.120.330||G3DSA:2.60.120.330	PTHR10209||PTHR10209:SF322||PTHR10209:SF55	-	-	-	SSF51197	P10967	0	0	2.75	3.25	19
Solyc12g049360.1	protein_coding	Receptor-like protein kinase At3g21340	-	29.4.1.57_protein.postranslational modification.kinase.receptor like cytoplasmatic kinase VII	GO:0004672_protein kinase activity|GO:0004675_transmembrane receptor protein serine/threonine kinase activity|GO:0005524_ATP binding|GO:0005886_plasma membrane|GO:0006468_protein phosphorylation|GO:0006468_protein phosphorylation|GO:0007166_cell surface receptor signaling pathway|GO:0007178_transmembrane receptor protein serine/threonine kinase signaling pathway	IPR000719||Prot_kinase_dom||||IPR001245||Ser-Thr/Tyr_kinase_cat_dom||||IPR008271||Ser/Thr_kinase_AS||||IPR011009||Kinase-like_dom||||IPR013320||ConA-like_dom	PF07714|Protein tyrosine kinase	PS00108|Serine/Threonine protein kinases active-site signature.||PS50011|Protein kinase domain profile.	-	-	1.10.510.10||2.60.120.200||3.30.200.20||G3DSA:1.10.510.10||G3DSA:2.60.120.200||G3DSA:3.30.200.20	PTHR24420||PTHR27001||PTHR27001:SF325	-	-	-	SSF56112	K4DFL6	0	0	2.71	3.26	19
Solyc03g113940.2	protein_coding	Calmodulin-binding protein	-	27.3.35_RNA.regulation of transcription.bZIP transcription factor family|30.3_signalling.calcium|8.2.11_TCA / organic transformation.other organic acid transformations.atp-citrate lyase	GO:0005516_calmodulin binding|GO:0006950_response to stress	IPR012416||CaM-bd-like	PF07887|Calmodulin binding protein-like	-	-	-	-	PTHR31713||PTHR31713:SF20	-	-	-	-	K4BKP6	0	0	2.97	4.53	19
Solyc04g054690.2	protein_coding	Laccase 1a	-	16.10_secondary metabolism.simple phenols|21.2.1_redox.ascorbate and glutathione.ascorbate	GO:0005507_copper ion binding|GO:0005576_extracellular region|GO:0016020_membrane|GO:0016021_integral component of membrane|GO:0016491_oxidoreductase activity|GO:0016722_oxidoreductase activity, oxidizing metal ions|GO:0046872_metal ion binding|GO:0055114_oxidation-reduction process	IPR001117||Cu-oxidase||||IPR002355||Cu_oxidase_Cu_BS||||IPR008972||Cupredoxin||||IPR011706||Cu-oxidase_2||||IPR011707||Cu-oxidase_3||||IPR017760||L-ascorbate_oxidase_pln||||IPR033138||Cu_oxidase_CS	PF00394|Multicopper oxidase||PF07731|Multicopper oxidase||PF07732|Multicopper oxidase	PS00079|Multicopper oxidases signature 1.||PS00080|Multicopper oxidases signature 2.	-	TIGR03388|L-ascorbate oxidase	2.60.40.420||G3DSA:2.60.40.420	PTHR11709||PTHR11709:SF145||PTHR11709:SF28	-	-	-	SSF49503	K4BSL7	0	0	2.75	4.67	19
Solyc09g082890.1	protein_coding	Calcium-transporting ATPase 1	-	27.3.99_RNA.regulation of transcription.unclassified|29.8_protein.assembly and cofactor ligation|30.3_signalling.calcium|34.21_transport.calcium	GO:0000166_nucleotide binding|GO:0006882_cellular zinc ion homeostasis|GO:0009624_response to nematode|GO:0016020_membrane|GO:0016021_integral component of membrane|GO:0046872_metal ion binding	IPR001757||P_typ_ATPase||||IPR004014||ATPase_P-typ_cation-transptr_N||||IPR008250||ATPase_P-typ_transduc_dom_A||||IPR023298||ATPase_P-typ_TM_dom	PF00122|E1-E2 ATPase||PF00690|Cation transporter/ATPase, N-terminus	-	SM00831|Cation transporter/ATPase, N-terminus	TIGR01494|HAD ATPase, P-type, family IC	1.20.1110.10||2.70.150.10||G3DSA:2.70.150.10	PTHR24093||PTHR24093:SF0||PTHR24093:SF387	-	-	-	0049471||0049473||SSF81653||SSF81665	K4CVR5	0	0	3.24	4.6	19
Solyc01g087580.2	protein_coding	Unknown Protein	-	26.12_misc.peroxidases	-	-	-	-	-	-	-	PTHR33983||PTHR33983:SF6	-	-	-	-	K4AYE8	0	0	0	1.99	20
Solyc01g107090.2	protein_coding	Beta-1 4-xylosidase	-	35.1_not assigned.no ontology	-	-	-	-	-	-	-	PTHR38370	-	-	-	-	K4B2S6	0	0	0	2.04	20
Solyc02g087210.2	protein_coding	Zinc finger AN1 domain-containing stress-associated protein 12	-	27.3.11_RNA.regulation of transcription.C2H2 zinc finger family	GO:0006612_protein targeting to membrane|GO:0008270_zinc ion binding|GO:0009407_toxin catabolic process|GO:0009414_response to water deprivation|GO:0009723_response to ethylene|GO:0009737_response to abscisic acid|GO:0009738_abscisic acid-activated signaling pathway|GO:0009863_salicylic acid mediated signaling pathway|GO:0009867_jasmonic acid mediated signaling pathway|GO:0010200_response to chit…	IPR000058||Znf_AN1	PF01428|AN1-like Zinc finger	PS51039|Zinc finger AN1-type profile.	SM00154|AN1-like Zinc finger	-	4.10.1110.10||G3DSA:4.10.1110.10	PTHR14677||PTHR14677:SF2||PTHR14677:SF22	-	-	-	SSF118310	K4BBM8	0	0	0	2	20
Solyc04g079360.1	protein_coding	MYB transcription factor	-	27.3.25_RNA.regulation of transcription.MYB domain transcription factor family	GO:0000981_RNA polymerase II transcription factor activity, sequence-specific DNA binding|GO:0001135_transcription factor activity, RNA polymerase II transcription factor recruiting|GO:0003677_DNA binding|GO:0005634_nucleus|GO:0006357_regulation of transcription from RNA polymerase II promoter|GO:0030154_cell differentiation|GO:0043565_sequence-specific DNA binding|GO:0044212_transcription regula…	IPR001005||SANT/Myb||||IPR009057||Homeodomain-like||||IPR017930||Myb_dom	PF00249|Myb-like DNA-binding domain||PF13921|Myb-like DNA-binding domain	PS51294|Myb-type HTH DNA-binding domain profile.	SM00717|SANT SWI3, ADA2, N-CoR and TFIIIB'' DNA-binding domains	-	1.10.10.60||G3DSA:1.10.10.60	PTHR10641||PTHR10641:SF771	-	-	-	SSF46689	K4BV20	0	0	0	2.03	20
Solyc05g009790.1	protein_coding	Transcription factor	-	27.3.3_RNA.regulation of transcription.AP2/EREBP, APETALA2/ethylene-responsive element binding protein family	GO:0003677_DNA binding|GO:0003700_transcription factor activity, sequence-specific DNA binding|GO:0005634_nucleus|GO:0006351_transcription, DNA-templated|GO:0006355_regulation of transcription, DNA-templated	IPR001471||AP2/ERF_dom||||IPR003340||B3_DNA-bd||||IPR015300||DNA-bd_pseudobarrel||||IPR016177||DNA-bd_dom	PF00847|AP2 domain||PF02362|B3 DNA binding domain	PS50863|B3 DNA-binding domain profile.||PS51032|AP2/ERF domain profile.	SM00380|DNA-binding domain in plant proteins such as APETALA2 and EREBPs||SM01019|B3 DNA binding domain	-	1gccA00||2.40.330.10||G3DSA:2.40.330.10||G3DSA:3.30.730.10	PTHR31140||PTHR31140:SF0||PTHR31140:SF22	-	-	-	SSF101936||SSF54171	K4BXF3	0	0	0	1.91	20
Solyc05g052040.1	protein_coding	Ethylene responsive transcription factor 1a	-	10.6.2_cell wall.degradation.mannan-xylose-arabinose-fucose|17.5.2_hormone metabolism.ethylene.signal transduction|20.1.5_stress.biotic.regulation of transcription|27.3.3_RNA.regulation of transcription.AP2/EREBP, APETALA2/ethylene-responsive element binding protein family	GO:0003677_DNA binding|GO:0003700_transcription factor activity, sequence-specific DNA binding|GO:0005634_nucleus|GO:0006351_transcription, DNA-templated|GO:0006355_regulation of transcription, DNA-templated	IPR001471||AP2/ERF_dom||||IPR016177||DNA-bd_dom	PF00847|AP2 domain	PS51032|AP2/ERF domain profile.	SM00380|DNA-binding domain in plant proteins such as APETALA2 and EREBPs	-	1gccA00||G3DSA:3.30.730.10	PTHR31677||PTHR31677:SF0||PTHR31677:SF33	-	PR00367	-	SSF54171	K4C1N5	0	0	0	1.97	20
Solyc06g035700.1	protein_coding	Ethylene-responsive transcription factor 1	-	17.5.2_hormone metabolism.ethylene.signal transduction|20.2.3_stress.abiotic.drought/salt|26.7_misc.oxidases - copper, flavone etc|27.3.3_RNA.regulation of transcription.AP2/EREBP, APETALA2/ethylene-responsive element binding protein family	GO:0003677_DNA binding|GO:0003700_transcription factor activity, sequence-specific DNA binding|GO:0005634_nucleus|GO:0006351_transcription, DNA-templated|GO:0006355_regulation of transcription, DNA-templated|GO:0019760_glucosinolate metabolic process|GO:0043565_sequence-specific DNA binding|GO:0044212_transcription regulatory region DNA binding|GO:0050832_defense response to fungus	IPR001471||AP2/ERF_dom||||IPR016177||DNA-bd_dom	PF00847|AP2 domain	PS51032|AP2/ERF domain profile.	SM00380|DNA-binding domain in plant proteins such as APETALA2 and EREBPs	-	1gccA00||G3DSA:3.30.730.10	PTHR31985||PTHR31985:SF1||PTHR31985:SF61	-	PR00367	-	SSF54171	K4C4U2	0	0	0	1.95	20
Solyc06g068460.2	protein_coding	WRKY transcription factor 1	-	20.1.5_stress.biotic.regulation of transcription|27.3.32_RNA.regulation of transcription.WRKY domain transcription factor family	GO:0003700_transcription factor activity, sequence-specific DNA binding|GO:0006355_regulation of transcription, DNA-templated|GO:0043565_sequence-specific DNA binding	IPR003657||WRKY_DNA-bd	PF03106|WRKY DNA -binding domain	PS50811|WRKY domain profile.	SM00774|DNA binding domain	-	1wj2A00||G3DSA:2.20.25.80	PTHR31429||PTHR31429:SF0||PTHR31429:SF24	-	-	-	0050605||SSF118290	K4C821	0	0	0	1.98	20
Solyc06g069430.2	protein_coding	MADS box transcription factor	-	27.3.24_RNA.regulation of transcription.MADS box transcription factor family|33.99_development.unspecified	GO:0000165_MAPK cascade|GO:0000977_RNA polymerase II regulatory region sequence-specific DNA binding|GO:0003677_DNA binding|GO:0003700_transcription factor activity, sequence-specific DNA binding|GO:0005634_nucleus|GO:0006351_transcription, DNA-templated|GO:0006355_regulation of transcription, DNA-templated|GO:0045944_positive regulation of transcription from RNA polymerase II promoter|GO:0046983…	IPR002100||TF_MADSbox||||IPR002487||TF_Kbox	PF00319|SRF-type transcription factor (DNA-binding and dimerisation domain)||PF01486|K-box region	PS00350|MADS-box domain signature.||PS50066|MADS-box domain profile.||PS51297|K-box domain profile.	SM00432|MADS	-	-	PTHR11945||PTHR11945:SF19||PTHR11945:SF280	-	PR00404	-	SSF55455	K4C8B6	0	0	0	1.97	20
Solyc08g008370.2	protein_coding	Genomic DNA chromosome 5 P1 clone MJC20	-	20.2.4_stress.abiotic.touch/wounding|31.5_cell.cell death|33.99_development.unspecified	-	IPR013989||Dev_and_cell_death_domain	PF10539|Development and cell death domain	PS51222|DCD domain profile.	SM00767|DCD	-	-	PTHR10857||PTHR10857:SF70||PTHR24412||PTHR24412:SF95	-	-	-	-	K4CIX1	0	0	0	1.89	20
Solyc08g068600.2	protein_coding	Decarboxylase family protein	-	13.2.7_amino acid metabolism.degradation.histidine|20.1.99_stress.biotic.misc	GO:0003824_catalytic activity|GO:0016829_lyase activity|GO:0016831_carboxy-lyase activity|GO:0019752_carboxylic acid metabolic process|GO:0030170_pyridoxal phosphate binding	IPR002129||PyrdxlP-dep_de-COase||||IPR015421||PyrdxlP-dep_Trfase_major_sub1||||IPR015424||PyrdxlP-dep_Trfase||||IPR021115||Pyridoxal-P_BS	PF00282|Pyridoxal-dependent decarboxylase conserved domain	PS00392|DDC / GAD / HDC / TyrDC pyridoxal-phosphate attachment site.	-	-	3.40.640.10||G3DSA:3.40.640.10	PTHR11999||PTHR11999:SF126||PTHR11999:SF4	-	-	-	SSF53383	K4CM83	0	0	0	1.94	20
Solyc11g068710.1	protein_coding	F-box family protein	-	29.5.11.4.3.2_protein.degradation.ubiquitin.E3.SCF.FBOX	GO:0002679_respiratory burst involved in defense response|GO:0009414_response to water deprivation|GO:0009693_ethylene biosynthetic process|GO:0009738_abscisic acid-activated signaling pathway|GO:0010200_response to chitin|GO:0010286_heat acclimation|GO:0016020_membrane|GO:0016021_integral component of membrane|GO:0042538_hyperosmotic salinity response	-	-	-	-	-	-	PTHR33736||PTHR33736:SF6	-	-	-	-	K4DA28	0	0	0	2.02	20
Solyc12g009000.1	protein_coding	Os07g0175100 protein (Fragment)	-	20.1.7_stress.biotic.PR-proteins	-	IPR026103||||IPR027806||HARBI1_dom	PF13359|DDE superfamily endonuclease	-	-	-	-	PTHR22930||PTHR22930:SF0||PTHR22930:SF104	-	-	-	-	K4DBY8	0	0	0	1.88	20
Solyc12g088400.1	protein_coding	Zinc-finger protein	-	35.2_not assigned.unknown	-	-	-	-	-	-	-	-	-	-	-	-	K4DGR1	0	0	0	2.06	20
Solyc01g100010.2	protein_coding	F-box protein PP2-B1	-	27.1.19_RNA.processing.ribonucleases|29.5.11.4.3.1_protein.degradation.ubiquitin.E3.SCF.SKP|31.1_cell.organisation	-	IPR001810||F-box_dom||||IPR025886||PP2-like	PF14299|Phloem protein 2	PS50181|F-box domain profile.	SM00256|A Receptor for Ubiquitination Targets	-	1.20.1280.50	PTHR32278||PTHR32278:SF0||PTHR32278:SF20	-	-	-	SSF81383	K4B135	0	0	0	2.33	21
Solyc02g087350.1	protein_coding	Glycosyltransferase	-	26.2_misc.UDP glucosyl and glucoronyl transferases|3.1.1.2_minor CHO metabolism.raffinose family.galactinol synthases.putative	GO:0000271_polysaccharide biosynthetic process|GO:0005794_Golgi apparatus|GO:0009738_abscisic acid-activated signaling pathway|GO:0016740_transferase activity|GO:0016757_transferase activity, transferring glycosyl groups|GO:0016757_transferase activity, transferring glycosyl groups|GO:0030968_endoplasmic reticulum unfolded protein response	IPR002495||Glyco_trans_8||||IPR029044||Nucleotide-diphossugar_trans	PF01501|Glycosyl transferase family 8	-	-	-	3.90.550.10||G3DSA:3.90.550.10	PTHR13778||PTHR13778:SF17||PTHR32168||PTHR32168:SF0	-	-	-	SSF53448	K4BBP2	0	0	0	2.19	21
Solyc02g091250.1	protein_coding	Predicted by genscan and genefinder	-	35.3_not assigned.disagreeing hits	GO:0016020_membrane|GO:0016021_integral component of membrane	-	-	-	-	-	-	PTHR33782||PTHR33782:SF8	-	-	-	-	K4BCS3	0	0	0	2.3	21
Solyc03g093080.2	protein_coding	Xyloglucan endotransglucosylase/hydrolase 9	-	10.7_cell wall.modification|10.6.2_cell wall.degradation.mannan-xylose-arabinose-fucose	GO:0004553_hydrolase activity, hydrolyzing O-glycosyl compounds|GO:0005576_extracellular region|GO:0005618_cell wall|GO:0005975_carbohydrate metabolic process|GO:0006073_cellular glucan metabolic process|GO:0008152_metabolic process|GO:0010411_xyloglucan metabolic process|GO:0016740_transferase activity|GO:0016762_xyloglucan:xyloglucosyl transferase activity|GO:0016787_hydrolase activity|GO:00167…	IPR000757||Glyco_hydro_16||||IPR008263||Glycoside_hydrolase_16_AS||||IPR010713||XET_C||||IPR013320||ConA-like_dom||||IPR016455||XET	PF00722|Glycosyl hydrolases family 16||PF06955|Xyloglucan endo-transglycosylase (XET) C-terminus	PS01034|Glycosyl hydrolases family 16 active sites.||PS51762	-	-	2.60.120.200||G3DSA:2.60.120.200	PTHR31062||PTHR31062:SF0||PTHR31062:SF75	PIRSF005604	-	-	SSF49899	K4BII5	0	0	0	2.2	21
Solyc03g093110.2	protein_coding	Xyloglucan endotransglucosylase/hydrolase 9	-	10.7_cell wall.modification|10.6.2_cell wall.degradation.mannan-xylose-arabinose-fucose	GO:0004553_hydrolase activity, hydrolyzing O-glycosyl compounds|GO:0005576_extracellular region|GO:0005618_cell wall|GO:0005975_carbohydrate metabolic process|GO:0006073_cellular glucan metabolic process|GO:0008152_metabolic process|GO:0010411_xyloglucan metabolic process|GO:0016740_transferase activity|GO:0016762_xyloglucan:xyloglucosyl transferase activity|GO:0016787_hydrolase activity|GO:00167…	IPR000757||Glyco_hydro_16||||IPR008263||Glycoside_hydrolase_16_AS||||IPR008264||Beta_glucanase||||IPR010713||XET_C||||IPR013320||ConA-like_dom||||IPR016455||XET	PF00722|Glycosyl hydrolases family 16||PF06955|Xyloglucan endo-transglycosylase (XET) C-terminus	PS01034|Glycosyl hydrolases family 16 active sites.||PS51762	-	-	2.60.120.200||G3DSA:2.60.120.200	PTHR31062||PTHR31062:SF0||PTHR31062:SF75	PIRSF005604	PR00737	-	SSF49899	K4BII8	0	0	0	2.31	21
Solyc03g093130.2	protein_coding	Xyloglucan endotransglucosylase/hydrolase 9	-	10.7_cell wall.modification|10.6.2_cell wall.degradation.mannan-xylose-arabinose-fucose	GO:0004553_hydrolase activity, hydrolyzing O-glycosyl compounds|GO:0005576_extracellular region|GO:0005618_cell wall|GO:0005975_carbohydrate metabolic process|GO:0006073_cellular glucan metabolic process|GO:0008152_metabolic process|GO:0010411_xyloglucan metabolic process|GO:0016740_transferase activity|GO:0016762_xyloglucan:xyloglucosyl transferase activity|GO:0016787_hydrolase activity|GO:00167…	IPR000757||Glyco_hydro_16||||IPR008263||Glycoside_hydrolase_16_AS||||IPR010713||XET_C||||IPR013320||ConA-like_dom||||IPR016455||XET	PF00722|Glycosyl hydrolases family 16||PF06955|Xyloglucan endo-transglycosylase (XET) C-terminus	PS01034|Glycosyl hydrolases family 16 active sites.||PS51762	-	-	2.60.120.200||G3DSA:2.60.120.200	PTHR31062||PTHR31062:SF0||PTHR31062:SF75	PIRSF005604	-	-	SSF49899	Q6RHY0	0	0	0	2.29	21
Solyc04g077980.1	protein_coding	Zinc-finger protein	-	19.1_tetrapyrrole synthesis.glu-tRNA synthetase|20_stress|27.3.11_RNA.regulation of transcription.C2H2 zinc finger family	GO:0003676_nucleic acid binding|GO:0005634_nucleus	IPR007087||Znf_C2H2||||IPR015880||Znf_C2H2-like	PF13912|C2H2-type zinc finger	PS00028|Zinc finger C2H2 type domain signature.||PS50157|Zinc finger C2H2 type domain profile.	SM00355|zinc finger	-	-	PTHR26374||PTHR26374:SF224	-	-	-	SSF57667	A6ZIC0	0	0	0	2.31	21
Solyc06g007190.2	protein_coding	Integrin-linked kinase-associated serine/threonine phosphatase 2C	-	11.3_lipid metabolism.phospholipid synthesis|16.4.1_secondary metabolism.N misc.alkaloid-like|2.2.1.3.1_major CHO metabolism.degradation.sucrose.invertases.neutral|27.1.19_RNA.processing.ribonucleases|28.1_DNA.synthesis/chromatin structure|29.4_protein.postranslational modification|30.6_signalling.MAP kinases	GO:0003824_catalytic activity|GO:0004721_phosphoprotein phosphatase activity|GO:0004722_protein serine/threonine phosphatase activity|GO:0006470_protein dephosphorylation|GO:0016787_hydrolase activity|GO:0043169_cation binding|GO:0046872_metal ion binding	IPR000222||PP2C_Mn2_Asp60_BS||||IPR001932||PP2C-like_dom||||IPR015655||Protein_Pase_2C	PF00481|Protein phosphatase 2C	PS01032|Protein phosphatase 2C signature.||PS51746	SM00331|Sigma factor PP2C-like phosphatases||SM00332|Serine/threonine phosphatases, family 2C, catalytic domain	-	3.60.40.10||G3DSA:3.60.40.10	PTHR13832||PTHR13832:SF117||PTHR13832:SF459	-	-	-	SSF81606	K4C3A2	0	0	0	2.28	21
Solyc06g073850.1	protein_coding	Unknown Protein	-	35.1_not assigned.no ontology	-	-	-	-	-	-	-	PTHR33264||PTHR33264:SF11	-	-	-	-	K4C9A3	0	0	0	2.22	21
Solyc07g007130.1	protein_coding	NHL repeat-containing protein	-	29.5.4_protein.degradation.aspartate protease	-	-	-	-	-	-	-	PTHR33168||PTHR33168:SF14	-	-	-	-	K4CBI4	0	0	0	2.36	21
Solyc07g056000.2	protein_coding	Xyloglucan endotransglucosylase/hydrolase 7	-	10.7_cell wall.modification	GO:0004553_hydrolase activity, hydrolyzing O-glycosyl compounds|GO:0005576_extracellular region|GO:0005618_cell wall|GO:0005975_carbohydrate metabolic process|GO:0006073_cellular glucan metabolic process|GO:0008152_metabolic process|GO:0010411_xyloglucan metabolic process|GO:0016740_transferase activity|GO:0016762_xyloglucan:xyloglucosyl transferase activity|GO:0016787_hydrolase activity|GO:00167…	IPR000757||Glyco_hydro_16||||IPR008263||Glycoside_hydrolase_16_AS||||IPR008264||Beta_glucanase||||IPR010713||XET_C||||IPR013320||ConA-like_dom||||IPR016455||XET	PF00722|Glycosyl hydrolases family 16||PF06955|Xyloglucan endo-transglycosylase (XET) C-terminus	PS01034|Glycosyl hydrolases family 16 active sites.||PS51762	-	-	2.60.120.200||G3DSA:2.60.120.200	PTHR31062||PTHR31062:SF0||PTHR31062:SF65	PIRSF005604	PR00737	-	SSF49899	Q43528	0	0	0	2.17	21
Solyc08g016150.1	protein_coding	Avr9/Cf-9 rapidly elicited protein 180	-	35.2_not assigned.unknown	GO:0016020_membrane|GO:0016021_integral component of membrane	-	-	-	-	-	-	PTHR33726||PTHR33726:SF8	-	-	-	-	K4CJD9	0	0	0	2.11	21
Solyc09g090130.2	protein_coding	Myb-related transcription factor	-	27.3.25_RNA.regulation of transcription.MYB domain transcription factor family	GO:0000981_RNA polymerase II transcription factor activity, sequence-specific DNA binding|GO:0001135_transcription factor activity, RNA polymerase II transcription factor recruiting|GO:0003677_DNA binding|GO:0005634_nucleus|GO:0006357_regulation of transcription from RNA polymerase II promoter|GO:0030154_cell differentiation|GO:0043565_sequence-specific DNA binding|GO:0044212_transcription regula…	IPR001005||SANT/Myb||||IPR009057||Homeodomain-like||||IPR017930||Myb_dom	PF00249|Myb-like DNA-binding domain	PS51294|Myb-type HTH DNA-binding domain profile.	SM00717|SANT SWI3, ADA2, N-CoR and TFIIIB'' DNA-binding domains	-	1.10.10.60||G3DSA:1.10.10.60	PTHR10641||PTHR10641:SF203||PTHR10641:SF749	-	-	-	SSF46689	K4CW39	0	0	0	2.18	21
Solyc10g006150.2	protein_coding	Unknown Protein	-	35.2_not assigned.unknown	GO:0016020_membrane|GO:0016021_integral component of membrane	IPR008480||DUF761_pln	PF05553|Cotton fibre expressed protein	-	-	-	-	PTHR36887	-	-	-	-	K4CXE7	0	0	0	2.13	21
Solyc10g081980.1	protein_coding	Harpin-induced protein-like (Fragment)	-	20.1.99_stress.biotic.misc|33.99_development.unspecified	GO:0004871_signal transducer activity|GO:0006952_defense response|GO:0007165_signal transduction|GO:0009506_plasmodesma|GO:0016020_membrane|GO:0016021_integral component of membrane|GO:0046658_anchored component of plasma membrane	IPR004864||LEA-14	PF03168|Late embryogenesis abundant protein	-	-	-	-	PTHR31415||PTHR31415:SF41	-	-	-	-	K4D384	0	0	0	2.15	21
Solyc01g007030.2	protein_coding	U-box domain-containing protein	-	27.3.64_RNA.regulation of transcription.PHOR1|29.5.11.4.2_protein.degradation.ubiquitin.E3.RING	-	IPR011989||ARM-like||||IPR016024||ARM-type_fold	-	-	-	-	1.25.10.10||G3DSA:1.25.10.10	PTHR22849||PTHR22849:SF64	-	-	-	SSF48371	K4ASR9	0	0	0	2.58	22
Solyc01g091830.2	protein_coding	Unknown Protein	-	35.2_not assigned.unknown	-	-	-	-	-	-	-	PTHR33623||PTHR33623:SF8	-	-	-	-	K4AZC3	0	0	0	2.73	22
Solyc02g068680.1	protein_coding	CHP-rich zinc finger protein-like	-	20_stress|27.3.99_RNA.regulation of transcription.unclassified|30.11_signalling.light|33.99_development.unspecified	GO:0004791_thioredoxin-disulfide reductase activity|GO:0005737_cytoplasm|GO:0008270_zinc ion binding|GO:0035556_intracellular signal transduction|GO:0046872_metal ion binding|GO:0047134_protein-disulfide reductase activity|GO:0098869_cellular oxidant detoxification	IPR001965||Znf_PHD||||IPR002219||PE/DAG-bd||||IPR004146||DC1||||IPR011424||||IPR013083||Znf_RING/FYVE/PHD	PF03107|C1 domain||PF07649|C1-like domain	PS50081|Zinc finger phorbol-ester/DAG-type profile.	SM00249|PHD zinc finger	-	3.30.40.10||3.30.60.20||G3DSA:3.30.40.10	PTHR13871||PTHR13871:SF57	-	-	-	SSF57889	K4B7K0	0	0	0	2.59	22
Solyc02g094000.1	protein_coding	Calmodulin-like protein	-	30.3_signalling.calcium|20.1.3_stress.biotic.signalling|31.1_cell.organisation	GO:0005509_calcium ion binding|GO:0005509_calcium ion binding	IPR002048||EF_hand_dom||||IPR011992||EF-hand-dom_pair||||IPR018247||EF_Hand_1_Ca_BS	PF13499|EF-hand domain pair||PF13833|EF-hand domain pair	PS00018|EF-hand calcium-binding domain.||PS50222|EF-hand calcium-binding domain profile.	SM00054|EF-hand, calcium binding motif	-	1.10.238.10||G3DSA:1.10.238.10	PTHR10891||PTHR10891:SF149||PTHR10891:SF689	-	-	-	SSF47473	K4BDJ6	0	0	0	2.79	22
Solyc03g082370.1	protein_coding	Avr9/Cf-9 rapidly elicited protein 65	-	30.9_signalling.lipids	-	-	-	-	-	-	-	PTHR33641	-	-	-	-	K4BI14	0	0	0	2.7	22
Solyc03g082530.1	protein_coding	Auxin-responsive family protein	-	17.2.3_hormone metabolism.auxin.induced-regulated-responsive-activated	GO:0009733_response to auxin	IPR003676||Auxin_inducible_ARG7	PF02519|Auxin responsive protein	-	-	-	-	PTHR31374||PTHR31374:SF1||PTHR31374:SF99	-	-	-	-	K4BI29	0	0	0	2.67	22
Solyc03g093120.2	protein_coding	Xyloglucan endotransglucosylase/hydrolase 9	-	10.7_cell wall.modification|10.6.2_cell wall.degradation.mannan-xylose-arabinose-fucose	GO:0004553_hydrolase activity, hydrolyzing O-glycosyl compounds|GO:0005576_extracellular region|GO:0005618_cell wall|GO:0005975_carbohydrate metabolic process|GO:0006073_cellular glucan metabolic process|GO:0008152_metabolic process|GO:0010411_xyloglucan metabolic process|GO:0016740_transferase activity|GO:0016762_xyloglucan:xyloglucosyl transferase activity|GO:0016787_hydrolase activity|GO:00167…	IPR000757||Glyco_hydro_16||||IPR008263||Glycoside_hydrolase_16_AS||||IPR010713||XET_C||||IPR013320||ConA-like_dom||||IPR016455||XET	PF00722|Glycosyl hydrolases family 16||PF06955|Xyloglucan endo-transglycosylase (XET) C-terminus	PS01034|Glycosyl hydrolases family 16 active sites.||PS51762	-	-	2.60.120.200||G3DSA:2.60.120.200	PTHR31062||PTHR31062:SF0||PTHR31062:SF75	PIRSF005604	-	-	SSF49899	K4BII9	0	0	0	2.62	22
Solyc03g095780.1	protein_coding	Abscisic acid receptor PYL6	-	20.2.99_stress.abiotic.unspecified	-	IPR019587||Polyketide_cyclase/dehydratase||||IPR023393||START-like_dom	PF10604|Polyketide cyclase / dehydrase and lipid transport	-	-	-	3.30.530.20||G3DSA:3.30.530.20	PTHR31213||PTHR31213:SF1||PTHR31213:SF41	-	-	-	SSF55961	K4BJ00	0	0	0	2.49	22
Solyc04g007580.1	protein_coding	cDNA clone J100026I16 full insert sequence	-	35.2_not assigned.unknown	-	IPR025322||DUF4228_plant	PF14009|Domain of unknown function (DUF4228)	-	-	-	-	PTHR33052||PTHR33052:SF42	-	-	-	-	K4BNR5	0	0	0	2.8	22
Solyc08g008280.2	protein_coding	WRKY transcription factor-30	-	20.1.5_stress.biotic.regulation of transcription|27.3.32_RNA.regulation of transcription.WRKY domain transcription factor family	GO:0003700_transcription factor activity, sequence-specific DNA binding|GO:0006355_regulation of transcription, DNA-templated|GO:0043565_sequence-specific DNA binding	IPR003657||WRKY_DNA-bd	PF03106|WRKY DNA -binding domain	PS50811|WRKY domain profile.	SM00774|DNA binding domain	-	1wj2A00||G3DSA:2.20.25.80	PTHR32096||PTHR32096:SF42||PTHR32096:SF7	-	-	-	50605	K4CIW2	0	0	0	2.83	22
Solyc11g071740.1	protein_coding	Calmodulin-like protein	-	30.3_signalling.calcium|20.1.3_stress.biotic.signalling|31.1_cell.organisation	GO:0005509_calcium ion binding|GO:0005509_calcium ion binding	IPR002048||EF_hand_dom||||IPR011992||EF-hand-dom_pair||||IPR018247||EF_Hand_1_Ca_BS	PF13499|EF-hand domain pair||PF13833|EF-hand domain pair	PS00018|EF-hand calcium-binding domain.||PS50222|EF-hand calcium-binding domain profile.	SM00054|EF-hand, calcium binding motif	-	1.10.238.10||G3DSA:1.10.238.10	PTHR10891||PTHR10891:SF149||PTHR10891:SF689	-	-	-	SSF47473	K4DAN1	0	0	0	2.58	22
Solyc12g088390.1	protein_coding	Zinc-finger protein	-	19.1_tetrapyrrole synthesis.glu-tRNA synthetase|20_stress|27.3.11_RNA.regulation of transcription.C2H2 zinc finger family	GO:0003676_nucleic acid binding|GO:0005634_nucleus	IPR007087||Znf_C2H2||||IPR013087||Znf_C2H2/integrase_DNA-bd||||IPR015880||Znf_C2H2-like	PF13912|C2H2-type zinc finger	PS00028|Zinc finger C2H2 type domain signature.||PS50157|Zinc finger C2H2 type domain profile.	SM00355|zinc finger	-	3.30.160.60	PTHR11389||PTHR11389:SF380||PTHR26374||PTHR26374:SF230	-	-	-	SSF57667	K4DGR0	0	0	0	2.69	22
Solyc01g108250.2	protein_coding	Vacuolar import and degradation protein VID27	-	33.99_development.unspecified	-	IPR013863||VID27||||IPR015943||WD40/YVTN_repeat-like_dom	PF08553|VID27 cytoplasmic protein	-	-	-	2.130.10.10||G3DSA:2.130.10.10	PTHR31913||PTHR31913:SF5	-	-	-	0049172||SSF101908	K4B341	0	0.42	1.2	1.57	23
Solyc03g112630.2	protein_coding	Fas-associated factor 1-like protein	-	29.5_protein.degradation	-	IPR001012||UBX_dom||||IPR006577||UAS||||IPR012336||Thioredoxin-like_fold||||IPR029071||Ubiquitin-rel_dom	PF00789|UBX domain	PS50033|UBX domain profile.	SM00166|Domain present in ubiquitin-regulatory proteins||SM00594|UAS	-	3.10.20.90||G3DSA:3.10.20.90	PTHR23322||PTHR23322:SF17||PTHR23322:SF41	-	-	-	SSF52833||SSF54236	K4BKB6	0	0.42	0.96	1.41	23
Solyc04g015690.2	protein_coding	Insulin degrading enzyme	-	29.5.7_protein.degradation.metalloprotease|27.1.19_RNA.processing.ribonucleases|28.99_DNA.unspecified|29.6_protein.folding|34.13_transport.peptides and oligopeptides|34.16_transport.ABC transporters and multidrug resistance systems	GO:0003824_catalytic activity|GO:0004222_metalloendopeptidase activity|GO:0006508_proteolysis|GO:0046872_metal ion binding	IPR001431||Pept_M16_Zn_BS||||IPR007863||Peptidase_M16_C||||IPR011237||Pept_M16_dom||||IPR011249||Metalloenz_LuxS/M16||||IPR011765||Pept_M16_N||||IPR032632||Peptidase_M16_M	PF00675|Insulinase (Peptidase family M16)||PF05193|Peptidase M16 inactive domain||PF16187	PS00143|Insulinase family, zinc-binding region signature.	-	-	3.30.830.10||G3DSA:3.30.830.10	PTHR11851||PTHR11851:SF64||PTHR43690||PTHR43690:SF3	-	-	-	SSF63411	K4BQ71	0	0.54	0.95	1.4	23
Solyc05g008380.2	protein_coding	Unknown Protein	-	29.3.3_protein.targeting.chloroplast	GO:0016020_membrane|GO:0016021_integral component of membrane	-	-	-	-	-	-	PTHR31414||PTHR31414:SF13||PTHR31414:SF2	-	-	-	-	K4BX12	0	0.42	1.27	1.44	23
Solyc05g041440.2	protein_coding	Genomic DNA chromosome 5 P1 clone MUK11	-	10.8.1_cell wall.pectinesterases.PME|17.3.1.1.1_hormone metabolism.brassinosteroid.synthesis-degradation.BRs.DET2|26.10_misc.cytochrome P450|29.2.3_protein.synthesis.initiation|31.1_cell.organisation	GO:0007165_signal transduction|GO:0016020_membrane|GO:0016020_membrane|GO:0016021_integral component of membrane	IPR026961||PGG_dom	PF13962|Domain of unknown function	-	-	-	-	PTHR24177||PTHR24177:SF97	-	-	-	-	K4C0C5	0	0.51	1.06	1.27	23
Solyc06g005900.2	protein_coding	Unknown Protein	-	35.2_not assigned.unknown	-	IPR007750||DUF674	PF05056|Protein of unknown function (DUF674)	-	-	-	-	PTHR33103||PTHR33103:SF12	-	-	-	-	K4C372	0	0.49	0.94	1.56	23
Solyc07g005030.2	protein_coding	Ribonuclease 3-like protein 3	-	27.1.20_RNA.processing.degradation dicer|27.5.1.1_RNA.silencing.sRNA formation.DCL|27.5.1.2_RNA.silencing.sRNA formation.DRB|27.5.2.3_RNA.silencing.RISC formation.DRB	GO:0003676_nucleic acid binding|GO:0003723_RNA binding|GO:0003723_RNA binding|GO:0004525_ribonuclease III activity|GO:0004525_ribonuclease III activity|GO:0005524_ATP binding|GO:0005634_nucleus|GO:0005634_nucleus|GO:0005737_cytoplasm|GO:0006342_chromatin silencing|GO:0006353_DNA-templated transcription, termination|GO:0006396_RNA processing|GO:0007267_cell-cell signaling|GO:0009616_virus induced …	IPR000999||RNase_III_dom||||IPR001650||Helicase_C||||IPR003100||PAZ_dom||||IPR005034||Dicer_dimerisation_dom||||IPR011545||DEAD/DEAH_box_helicase_dom||||IPR014001||Helicase_ATP-bd||||IPR014720||dsRNA-bd_dom||||IPR027417||P-loop_NTPase	PF00270|DEAD/DEAH box helicase||PF00271|Helicase conserved C-terminal domain||PF00636|Ribonuclease III domain||PF03368|Dicer dimerisation domain||PF14709|double strand RNA binding domain from DEAD END PROTEIN 1	PS00517|Ribonuclease III family signature.||PS50137|Double stranded RNA-binding domain (dsRBD) profile.||PS50142|Ribonuclease III family domain profile.||PS50821|PAZ domain profile.||PS51192|Superfamilies 1 and 2 helicase ATP-binding type-1 domain profile.||PS51194|Superfamilies 1 and 2 helicase C-terminal domain profile.||PS51327|Dicer double-stranded RNA-binding fold domain profile.	SM00358|Double-stranded RNA binding motif||SM00487|DEAD-like helicases superfamily||SM00490|helicase superfamily c-terminal domain||SM00535|Ribonuclease III family||SM00949|PAZ	-	1.10.1520.10||3.30.160.20||3.40.50.300||G3DSA:1.10.1520.10||G3DSA:3.30.160.20||G3DSA:3.40.50.300	PTHR14950||PTHR14950:SF11||PTHR14950:SF36	-	-	-	SSF52540||SSF54768||SSF69065	K4CAX5	0	0.41	1.16	1.42	23
Solyc07g017990.2	protein_coding	DNA ligase	-	28.1_DNA.synthesis/chromatin structure	GO:0000166_nucleotide binding|GO:0003677_DNA binding|GO:0003909_DNA ligase activity|GO:0003910_DNA ligase (ATP) activity|GO:0003910_DNA ligase (ATP) activity|GO:0005524_ATP binding|GO:0005737_cytoplasm|GO:0006260_DNA replication|GO:0006281_DNA repair|GO:0006297_nucleotide-excision repair, DNA gap filling|GO:0006303_double-strand break repair via nonhomologous end joining|GO:0006310_DNA recombinat…	IPR000977||DNA_ligase_ATP-dep||||IPR012308||DNA_ligase_ATP-dep_N||||IPR012309||DNA_ligase_ATP-dep_C||||IPR012310||DNA_ligase_ATP-dep_cent||||IPR012340||NA-bd_OB-fold||||IPR016059||DNA_ligase_ATP-dep_CS||||IPR029710||LIG4	PF01068|ATP dependent DNA ligase domain||PF04675|DNA ligase N terminus||PF04679|ATP dependent DNA ligase C terminal region	PS00333|ATP-dependent DNA ligase signature 2.||PS00697|ATP-dependent DNA ligase AMP-binding site.||PS50160|ATP-dependent DNA ligase family profile.	-	TIGR00574|DNA ligase I, ATP-dependent (dnl1)	1x9nA01||2.40.50.140||3.30.1490.70||3.30.470.30||G3DSA:1.10.3260.10||G3DSA:2.40.50.140||G3DSA:3.30.1490.70||G3DSA:3.30.470.30	PTHR10459||PTHR10459:SF7||PTHR10459:SF84	-	-	-	0050884||SSF117018||SSF50249||SSF56091	K4CCL3	0	0.58	1.12	1.31	23
Solyc08g068800.2	protein_coding	Glutathione peroxidase	-	21.2.2_redox.ascorbate and glutathione.glutathione	GO:0004602_glutathione peroxidase activity|GO:0006979_response to oxidative stress|GO:0055114_oxidation-reduction process|GO:0098869_cellular oxidant detoxification	IPR000889||Glutathione_peroxidase||||IPR012336||Thioredoxin-like_fold	PF00255|Glutathione peroxidase	PS51355|Glutathione peroxidase profile.	-	-	3.40.30.10||G3DSA:3.40.30.10	PTHR11592||PTHR11592:SF0||PTHR11592:SF58	-	-	-	SSF52833	K4CMA2	0	0.56	1.21	1.29	23
Solyc08g074740.2	protein_coding	Novel protein similar to vertebrate ADP-ribosyltransferase (NAD+ poly (ADP-ribose) polymerase) (ADPRT)	-	20.2.1_stress.abiotic.heat|28.2_DNA.repair|29.4_protein.postranslational modification	GO:0003910_DNA ligase (ATP) activity|GO:0003950_NAD+ ADP-ribosyltransferase activity|GO:0005737_cytoplasm|GO:0006273_lagging strand elongation|GO:0006353_DNA-templated transcription, termination|GO:0006471_protein ADP-ribosylation|GO:0016740_transferase activity|GO:0016757_transferase activity, transferring glycosyl groups|GO:0051103_DNA ligation involved in DNA repair	IPR003034||SAP_dom||||IPR004102||Poly(ADP-ribose)pol_reg_dom||||IPR008893||WGR_domain||||IPR011112||Rho_N||||IPR012317||Poly(ADP-ribose)pol_cat_dom	PF00644|Poly(ADP-ribose) polymerase catalytic domain||PF02037|SAP domain||PF02877|Poly(ADP-ribose) polymerase, regulatory domain||PF05406|WGR domain	PS50800|SAP motif profile.||PS51059|PARP catalytic domain profile.||PS51060|PARP alpha-helical domain profile.	SM00513|Putative DNA-binding (bihelical) motif predicted to be involved in chromosomal organisation||SM00773|Proposed nucleic acid binding domain||SM00959	-	1.10.720.30||1.20.142.10||2ra8A01||3.90.228.10||G3DSA:1.10.720.30||G3DSA:1.20.142.10||G3DSA:2.20.140.10||G3DSA:3.90.228.10	PTHR10459||PTHR10459:SF78||PTHR15447	-	-	-	0052256||SSF47587||SSF56399||SSF68906	K4CMJ2	0	0.44	1.25	1.44	23
Solyc11g005920.1	protein_coding	NAC domain protein IPR003441	-	27.3.27_RNA.regulation of transcription.NAC domain transcription factor family|33.99_development.unspecified|34.22_transport.cyclic nucleotide or calcium regulated channels	GO:0003677_DNA binding|GO:0005634_nucleus|GO:0006351_transcription, DNA-templated|GO:0006355_regulation of transcription, DNA-templated	IPR003441||NAC-dom	PF02365|No apical meristem (NAM) protein	PS51005|NAC domain profile.	-	-	-	PTHR31989||PTHR31989:SF0||PTHR31989:SF78	-	-	-	0044514||SSF101941	K4D4K5	0	0.45	1.09	1.4	23
Solyc11g008540.1	protein_coding	Ribonuclease 3-like protein 3	-	27.1.20_RNA.processing.degradation dicer|27.5.1.1_RNA.silencing.sRNA formation.DCL	GO:0003677_DNA binding|GO:0003723_RNA binding|GO:0003723_RNA binding|GO:0004525_ribonuclease III activity|GO:0004525_ribonuclease III activity|GO:0005524_ATP binding|GO:0005634_nucleus|GO:0005737_cytoplasm|GO:0006396_RNA processing|GO:0016442_RISC complex|GO:0016787_hydrolase activity|GO:0016891_endoribonuclease activity, producing 5'-phosphomonoesters|GO:0030422_production of siRNA involved in R…	IPR000999||RNase_III_dom||||IPR001650||Helicase_C||||IPR003100||PAZ_dom||||IPR005034||Dicer_dimerisation_dom||||IPR006935||Helicase/UvrB_dom||||IPR011545||DEAD/DEAH_box_helicase_dom||||IPR014001||Helicase_ATP-bd||||IPR027417||P-loop_NTPase	PF00270|DEAD/DEAH box helicase||PF00271|Helicase conserved C-terminal domain||PF00636|Ribonuclease III domain||PF02170|PAZ domain||PF03368|Dicer dimerisation domain||PF04851|Type III restriction enzyme, res subunit	PS00517|Ribonuclease III family signature.||PS50142|Ribonuclease III family domain profile.||PS50821|PAZ domain profile.||PS51192|Superfamilies 1 and 2 helicase ATP-binding type-1 domain profile.||PS51194|Superfamilies 1 and 2 helicase C-terminal domain profile.||PS51327|Dicer double-stranded RNA-binding fold domain profile.	SM00490|helicase superfamily c-terminal domain||SM00535|Ribonuclease III family||SM00949|PAZ	-	1.10.1520.10||3.40.50.300||G3DSA:1.10.1520.10||G3DSA:3.40.50.300	PTHR14950||PTHR14950:SF13	-	-	-	SSF101690||SSF52540||SSF54768||SSF69065	K4D5B4	0	0.43	1.23	1.38	23
Solyc12g009020.1	protein_coding	Protein kinase	-	29.4.1_protein.postranslational modification.kinase|30.6_signalling.MAP kinases	GO:0000166_nucleotide binding|GO:0004672_protein kinase activity|GO:0004674_protein serine/threonine kinase activity|GO:0004702_signal transducer, downstream of receptor, with serine/threonine kinase activity|GO:0005524_ATP binding|GO:0005737_cytoplasm|GO:0006468_protein phosphorylation|GO:0016301_kinase activity|GO:0016310_phosphorylation|GO:0023014_signal transduction by protein phosphorylation	IPR000719||Prot_kinase_dom||||IPR001245||Ser-Thr/Tyr_kinase_cat_dom||||IPR002290||||IPR008271||Ser/Thr_kinase_AS||||IPR011009||Kinase-like_dom||||IPR017441||Protein_kinase_ATP_BS	PF00069|Protein kinase domain	PS00107|Protein kinases ATP-binding region signature.||PS00108|Serine/Threonine protein kinases active-site signature.||PS50011|Protein kinase domain profile.	SM00220|Serine/Threonine protein kinases, catalytic domain	-	1.10.510.10||3.30.200.20||G3DSA:1.10.510.10||G3DSA:3.30.200.20	PTHR24360||PTHR24361||PTHR24361:SF542	-	PR00109	-	SSF56112	O48616	0	0.52	1.08	1.27	23
Solyc02g085580.2	nontranslating_CDS	-	-	27.3.11_RNA.regulation of transcription.C2H2 zinc finger family	-	-	-	-	-	-	-	-	-	-	-	-	-	0	0.6	1.07	1.65	23
Solyc03g044160.1	protein_coding	Pto-like, Serine/threonine kinase protein, resistance protein	-	29.4.1.57_protein.postranslational modification.kinase.receptor like cytoplasmatic kinase VII|30.2.16_signalling.receptor kinases.Catharanthus roseus-like RLK1|17.5.2_hormone metabolism.ethylene.signal transduction|30.2.1_signalling.receptor kinases.leucine rich repeat I|30.2.26_signalling.receptor kinases.crinkly like	GO:0004672_protein kinase activity|GO:0005524_ATP binding|GO:0006468_protein phosphorylation|GO:0016020_membrane|GO:0016021_integral component of membrane|GO:0051510_regulation of unidimensional cell growth	IPR000719||Prot_kinase_dom||||IPR001245||Ser-Thr/Tyr_kinase_cat_dom||||IPR011009||Kinase-like_dom||||IPR013320||ConA-like_dom||||IPR017441||Protein_kinase_ATP_BS||||IPR024788||Malectin-like_Carb-bd_dom	PF07714|Protein tyrosine kinase||PF12819|Carbohydrate-binding protein of the ER	PS00107|Protein kinases ATP-binding region signature.||PS50011|Protein kinase domain profile.	SM00220|Serine/Threonine protein kinases, catalytic domain	-	1.10.510.10||2.60.120.200||3.30.200.20||G3DSA:1.10.510.10||G3DSA:2.60.120.200||G3DSA:3.30.200.20	PTHR24420||PTHR27003||PTHR27003:SF124	-	-	-	SSF56112	K4BG35	0	0.6	1.15	1.52	23
Solyc04g006940.2	protein_coding	Phospholipid-transporting ATPase	-	34.1_transport.p- and v-ATPases	GO:0000139_Golgi membrane|GO:0000166_nucleotide binding|GO:0000287_magnesium ion binding|GO:0004012_phospholipid-translocating ATPase activity|GO:0004012_phospholipid-translocating ATPase activity|GO:0005524_ATP binding|GO:0005802_trans-Golgi network|GO:0005886_plasma membrane|GO:0015914_phospholipid transport|GO:0016020_membrane|GO:0016021_integral component of membrane|GO:0016787_hydrolase acti…	IPR001757||P_typ_ATPase||||IPR006539||P-type_ATPase_IV||||IPR008250||ATPase_P-typ_transduc_dom_A||||IPR018303||ATPase_P-typ_P_site||||IPR023214||HAD-like_dom||||IPR023299||ATPase_P-typ_cyto_domN||||IPR032630||P_typ_ATPase_c||||IPR032631||P-type_ATPase_N	PF00122|E1-E2 ATPase||PF12710|haloacid dehalogenase-like hydrolase||PF13246|Putative hydrolase of sodium-potassium ATPase alpha subunit||PF16209||PF16212	PS00154|E1-E2 ATPases phosphorylation site.	-	TIGR01494|HAD ATPase, P-type, family IC||TIGR01652|phospholipid-translocating P-type ATPase, flippase	2.70.150.10||3.40.1110.10||3.40.50.1000||G3DSA:2.70.150.10||G3DSA:3.40.1110.10||G3DSA:3.40.50.1000	PTHR24092||PTHR24092:SF0||PTHR24092:SF123	-	PR00119	-	0049471||0049473||SSF56784||SSF81653||SSF81660||SSF81665	K4BNK1	0	0.67	1.16	1.57	23
Solyc06g069190.2	protein_coding	Nucellin-like aspartic protease (Fragment)	-	29.5.4_protein.degradation.aspartate protease	GO:0004190_aspartic-type endopeptidase activity|GO:0004190_aspartic-type endopeptidase activity|GO:0006508_proteolysis|GO:0006508_proteolysis|GO:0008233_peptidase activity|GO:0016020_membrane|GO:0016021_integral component of membrane|GO:0016787_hydrolase activity|GO:0030163_protein catabolic process|GO:0050832_defense response to fungus	IPR001461||Aspartic_peptidase||||IPR021109||Peptidase_aspartic_dom||||IPR032799||TAXi_C||||IPR032861||TAXi_N||||IPR033121||PEPTIDASE_A1	PF14541|Xylanase inhibitor C-terminal||PF14543|Xylanase inhibitor N-terminal	PS51767	-	-	2.40.70.10||G3DSA:2.40.70.10	PTHR13683||PTHR13683:SF466||PTHR13683:SF98	-	PR00792	-	SSF50630	K4C892	0	0.72	1.16	1.61	23
[truncated: 5,706 more rows]

## Sheet: DatasetS4
Dataset S4. sRNA-seq satistics.
[truncated: 26 more rows]
[truncated: 4 more columns]

## Sheet: DatasetS5
Dataset S5. Differentially expressed tomato siRNA loci (21-, 22- and 24-nt) overlapped with genes at 7 dpi.
sRNA locus info																						sRNA locus expression					Gene info									Gene expression						Overlap_length
#Chromosome	Start	End	Locus	Length	Strand	Reads	UniqueReads	FracTop	MajorRNA	MajorRNAReads	Complexity	DicerCall	MIRNA	PhaseScore	Short	Long	20	21	22	23	24	GeneID	Agro_d7-mean	AgroTV_d7-mean	AgroTV_d7-Agro_d7-ratio	AgroTV_d7-Agro_d7-adjusted_p	#Chromosome	Start	End	Gene	Strand	Feature	GeneStart	GeneEnd	Function	GeneID	Agro_d7-mean	AgroTV_d7-mean	AgroTV_d7-Agro_d7-ratio	AgroTV_d7-Agro_d7-adjusted_p	DEG	overlap_length
[truncated: 888 more rows]

## Sheet: DatasetS6
Dataset S6. Differentially expressed tomato siRNA loci (21-, 22- and 24-nt) overlapped with genes at 14 dpi.
[truncated: 1,158 more rows]

[truncated: 9 more sheets: DatasetS7, DatasetS8, DatasetS9, DatasetS10, Dataset S11, Dataset S12, DatasetS13, DatasetS14, DatasetS15]
